# Supplementary material for: A conserved set of maternal genes? Insights from a molluscan transcriptome
Source: Int J Dev Biol. Author manuscript; Available in PMC 2015 Oct 6. (PMC4594767; doi:10.1387/ijdb.140121ad)
Supplement: Supplementary Tables [file NIHMS65388-supplement-Supplementary_Tables.xlsx]

## Sheet: Supp Table 1
Supplementary Table 1: The 481 conserved maternal transcript sequences
Sequence ID	Sequence description	In situ validation?	Length	Num	Min E	Similarity	Human housekeeping	Number	No.	GO IDs	EC
					value		blast hit	exons	GOs
Contig10233	14-3-3 protein		374	10	5.2e-20	0.882	NM_003404	1	10	C:cytoplasm; P:embryo development ending in birth or egg hatching; F:protein domain specific binding; P:oviposition; P:positive regulation of growth rate; P:determination of adult lifespan; P:hatching; P:receptor-mediated endocytosis; C:nucleus; P:dauer entry	-
Contig5003	14-3-3 protein beta alpha		412	10	1e-34	0.706	NM_003404	1	22	P:axon guidance; P:negative regulation of protein dephosphorylation; P:Ras protein signal transduction; P:neurotrophin TRK receptor signaling pathway; F:histone deacetylase binding; P:insulin receptor signaling pathway; P:activation of MAPKK activity; P:gene expression; F:phosphoserine binding; P:protein targeting; P:cytoplasmic sequestering of protein; P:epidermal growth factor receptor signalin…	-
Contig1640	14-3-3 protein epsilon-like		822	10	2.9e-104	0.905	NM_006761	1	2	F:protein domain specific binding; F:monooxygenase activity	-
Contig562	14-3-3 zeta	yes	1631	10	1.6e-83	0.852	NM_006761	1	11	C:cytoplasm; P:embryo development ending in birth or egg hatching; F:protein domain specific binding; F:DNA binding; P:oviposition; P:positive regulation of growth rate; P:determination of adult lifespan; P:hatching; P:receptor-mediated endocytosis; C:nucleus; P:dauer entry	-
Contig704	26s protease regulatory subunit 4		1379	10	0	0.93	NM_006503	2	9	P:mitotic spindle elongation; P:ubiquitin-dependent protein catabolic process; C:proteasome regulatory particle, base subcomplex; F:endopeptidase activity; F:ATP binding; F:ATPase activity; P:cell proliferation; C:cytoplasm; P:response to DNA damage stimulus	EC:5.2.1.8
Contig10345	26s protease regulatory subunit 6a		437	10	5.7e-64	0.908	NM_002804	1	8	F:protein binding; P:protein catabolic process; F:ATP binding; C:proteasome complex; F:nucleoside-triphosphatase activity; C:nucleus; P:blastocyst development; C:perinuclear region of cytoplasm	-
Contig8089	26s protease regulatory subunit 6a		492	10	1.1e-70	0.94	NM_002804	1	7	C:cytoplasm; F:peptidase activity; P:protein catabolic process; F:ATP binding; F:microtubule-severing ATPase activity; C:proteasome complex; P:proteolysis	-
Contig8981	26s protease regulatory subunit 6b		1549	10	0	0.941	NM_006503	2	6	C:cytoplasm; F:peptidase activity; P:protein catabolic process; F:ATP binding; F:microtubule-severing ATPase activity; P:proteolysis	-
Contig9889	26s protease regulatory subunit 7-like		623	10	4.8e-93	0.939	NM_002803	1	0	-	-
Contig612	26s protease regulatory subunit 8-like		1526	10	2.3e-179	0.953	NM_002805	2	9	C:cytoplasm; F:peptidase activity; F:thyrotropin-releasing hormone receptor binding; P:proteasomal ubiquitin-dependent protein catabolic process; F:ATP binding; C:proteasome complex; F:nucleoside-triphosphatase activity; F:transcription factor binding; C:nucleus	-
Contig200	26s protease regulatory subunit s10b		1739	10	0	0.955	NM_002806	1	7	C:cytoplasm; F:peptidase activity; P:protein catabolic process; F:ATP binding; C:proteasome complex; F:nucleoside-triphosphatase activity; P:proteolysis	EC:2.7.11.7
Contig9140	39s ribosomal protein mitochondrial isoform a		1578	10	3.4e-75	0.718	NM_015956		4	F:structural constituent of ribosome; C:mitochondrion; P:translation; C:ribosome	-
Contig10114	3-phosphoinositide-dependent protein kinase 1-like		717	10	5.3e-48	0.607	NM_004586	5	14	P:regulation of localization; P:regulation of signal transduction; C:cytosol; F:3-phosphoinositide-dependent protein kinase activity; P:regulation of macromolecule metabolic process; C:plasma membrane; P:positive regulation of biological process; P:regulation of primary metabolic process; P:regulation of cellular metabolic process; F:insulin receptor binding; P:negative regulation of cellular pro…	-
Contig4859	3-phosphoinositide-dependent protein kinase 1-like		420	10	2.8e-42	0.77	NM_005163	2	0	-	-
Contig1526	40s ribosomal protein		861	10	2.8e-52	0.951	NM_021009	1	4	C:ribosome; F:structural constituent of ribosome; C:nucleus; P:translation	-
Contig173	46 kda fk506-binding nuclear		1893	10	7.2e-38	0.633			2	P:cellular protein metabolic process; F:isomerase activity	EC:6.3.2.19
Contig8553	46 kda fk506-binding nuclear		1917	10	7.3e-38	0.633			2	P:cellular protein metabolic process; F:isomerase activity	EC:6.3.2.19
Contig8318	78 kda glucose-regulated protein	yes	1062	10	9e-105	0.836	NM_005347	1	2	F:ATP binding; C:endoplasmic reticulum lumen	-
Contig10913	abcc3 protein		374	10	1.2e-32	0.828	NM_012089	5	8	F:xenobiotic-transporting ATPase activity; P:drug transmembrane transport; P:ATP catabolic process; P:canalicular bile acid transport; F:ATP binding; F:bile acid-exporting ATPase activity; C:basolateral plasma membrane; C:integral to plasma membrane	-
Contig172	actc_biogl ame: full= cytoplasmic flags: precursor		1681	10	0	0.991	NM_005735	2	3	C:cytoskeleton; C:cytoplasm; F:ATP binding	EC:1.1.1.37
Contig8968	actc_biogl ame: full= cytoplasmic flags: precursor		1683	10	0	0.991	NM_005735	2	3	C:cytoskeleton; C:cytoplasm; F:ATP binding	EC:2.7.11.0; EC:2.7.10.0
Contig6084	actin 1		332	10	2.4e-41	0.956	NM_005735	2	0	-	EC:2.7.11.17
Contig8125	actin-like 6a		1561	10	6.1e-166	0.782	NM_005735	2	17	P:histone H4 acetylation; C:nBAF complex; F:protein binding; P:regulation of transcription from RNA polymerase II promoter; C:SWI/SNF complex; C:npBAF complex; P:DNA metabolic process; C:nucleolus; F:transcription coactivator activity; P:signal transduction; P:chromatin remodeling; C:Ino80 complex; C:NuA4 histone acetyltransferase complex; P:histone H2A acetylation; C:plasma membrane; P:neural re…	EC:3.6.1.3
Contig8102	acyl-binding protein		866	10	1.5e-26	0.743	NM_006117	1	1	P:epidermis development	-
Contig11210	acyl-coenzyme a c-2 to c-3 short chain		1707	10	6.2e-153	0.868	NM_014049	1	4	F:flavin adenine dinucleotide binding; F:acyl-CoA dehydrogenase activity; C:mitochondrion; P:oxidation-reduction process	-
Contig9591	acyl-coenzyme a long chain		2222	10	9.3e-165	0.861	NM_000018	5	15	P:long-chain fatty acid catabolic process; F:fatty-acyl-CoA binding; P:temperature homeostasis; P:negative regulation of fatty acid oxidation; F:palmitoyl-CoA oxidase activity; C:mitochondrial membrane; P:regulation of cholesterol metabolic process; P:fatty acid beta-oxidation using acyl-CoA dehydrogenase; P:carnitine catabolic process; F:long-chain-acyl-CoA dehydrogenase activity; P:negative reg…	-
Contig327	acyl-protein thioesterase 1-like		716	10	4.3e-52	0.689			1	F:carboxylic ester hydrolase activity	-
Contig8132	acyl-protein thioesterase 1-like		678	10	6.2e-42	0.607			1	F:carboxylic ester hydrolase activity	-
Contig1128	adenylyltransferase and sulfurtransferase mocs3		1032	10	9.4e-104	0.77	NM_005499	1	9	P:enzyme active site formation via L-cysteine persulfide; F:nucleotidyltransferase activity; C:cytosol; P:tRNA thio-modification; P:Mo-molybdopterin cofactor biosynthetic process; F:thiosulfate sulfurtransferase activity; F:URM1 activating enzyme activity; F:nucleotide binding; P:tRNA wobble uridine modification	-
Contig496	ADP-ribosylation factor 1	yes	1895	10	3.1e-87	0.967	NM_001658	1	14	P:regulation of lipid storage; P:regulation of cell shape; P:post-Golgi vesicle-mediated transport; P:small GTPase mediated signal transduction; P:cell adhesion; P:protein ADP-ribosylation; P:endosomal transport; P:neurotransmitter secretion; F:GTPase activity; P:compound eye development; P:synaptic vesicle endocytosis; P:protein transport; C:Golgi apparatus; F:GTP binding	-
Contig7974	ADP-ribosylation factor 4	yes	1885	10	1.9e-83	0.932	NM_001662	1	16	P:positive regulation of growth rate; P:small GTPase mediated signal transduction; P:hermaphrodite genitalia development; P:molting cycle, collagen and cuticulin-based cuticle; P:body morphogenesis; P:nematode larval development; P:inductive cell migration; P:germ cell development; P:intracellular protein transport; P:morphogenesis of an epithelium; P:embryo development ending in birth or egg hat…	-
Contig10667	ADP-ribosylation factor 6		494	10	3.3e-35	0.996	NM_001663	1	3	C:intracellular; F:GTP binding; P:small GTPase mediated signal transduction	-
Contig1407	ADP-ribosylation factor gtpase-activating		910	10	7.8e-72	0.639	NM_032389	1	3	F:ARF GTPase activator activity; P:regulation of ARF GTPase activity; F:zinc ion binding	-
Contig10669	ADP-ribosylation factor gtpase-activating protein 1		473	10	3.7e-48	0.864	NM_014570	1	3	F:ARF GTPase activator activity; P:regulation of ARF GTPase activity; F:zinc ion binding	EC:2.7.6.1
Contig2449	ADP-ribosylation factor-like protein 2		636	10	5.9e-33	0.594	NM_001663	1	8	F:protein binding; C:cytoplasm; P:adherens junction assembly; C:lateral plasma membrane; P:tight junction assembly; C:intracellular organelle; P:positive regulation of microtubule polymerization; P:positive regulation of cell-substrate adhesion	-
Contig5180	ADP-ribosylation factor-like protein 3-like		397	10	1.9e-36	0.97	NM_001177	2	21	P:photoreceptor cell development; C:Golgi membrane; P:cilium morphogenesis; P:kidney development; F:GTP binding; P:protein transport; P:GTP catabolic process; C:cytoplasmic microtubule; F:metal ion binding; F:microtubule binding; P:small GTPase mediated signal transduction; C:centrosome; C:photoreceptor connecting cilium; C:midbody; C:spindle microtubule; F:GDP binding; F:GTPase activity; C:plasm…	EC:3.6.3.44
Contig292	aldehyde mitochondrial-like isoform 1		1516	10	1.3e-176	0.779	NM_000696	1	2	F:oxidoreductase activity, acting on the aldehyde or oxo group of donors, NAD or NADP as acceptor; P:oxidation-reduction process	-
Contig5822	alpha 2 isoform 2		356	10	2.9e-47	0.993	NM_032704	2	0	-	-
Contig9090	alpha 2 isoform 2		2505	10	0	0.989	NM_032704	2	0	-	-
Contig561	alpha tubulin		1633	10	0	0.98	NM_006082	2	12	C:tubulin complex; P:mitotic spindle organization; P:mitotic spindle assembly checkpoint; F:GTP binding; P:GTP catabolic process; C:astral microtubule; P:protein polymerization; C:centrosome; P:antimicrobial humoral response; F:GTPase activity; P:microtubule-based movement; F:structural constituent of cytoskeleton	-
Contig8359	alpha tubulin		1076	10	7.7e-136	0.88	NM_006082	2	8	C:microtubule; P:protein polymerization; P:GTP catabolic process; P:microtubule-based movement; F:GTPase activity; F:structural molecule activity; C:cytoplasm; F:GTP binding	-
Contig8465	alpha tubulin		1704	10	0	0.99	NM_032704	2	8	C:microtubule; P:protein polymerization; P:GTP catabolic process; P:microtubule-based movement; F:GTPase activity; F:structural molecule activity; C:cytoplasm; F:GTP binding	EC:6.3.2.19
Contig6891	alpha-centractin		256	10	1.9e-30	0.98	NM_005736	2	7	P:antigen processing and presentation of exogenous peptide antigen via MHC class II; P:G2/M transition of mitotic cell cycle; C:dynactin complex; P:vesicle-mediated transport; C:centrosome; F:ATP binding; C:cytosol	EC:3.1.4.12
Contig6203	amino acid		323	10	1.5e-22	0.753			3	C:membrane; F:amino acid transmembrane transporter activity; P:amino acid transmembrane transport	-
Contig1300	an1-type zinc finger protein 1		1056	10	6.5e-47	0.594	NM_024699	4	1	F:zinc ion binding	-
Contig7927	angio-associated migratory cell		1301	10	1.5e-94	0.656	NM_001087	1	2	C:cell surface; P:smooth muscle cell migration	-
Contig10296	ankyrin repeat domain-containing protein 50- partial		716	10	1.7e-35	0.561	NM_032217	3	0	-	-
Contig8034	ankyrin unc44		1256	10	1.4e-33	0.578	NM_001195098	3	0	-	-
Contig2952	ARP1 actin-related protein 1 homolog centractin alpha		574	10	1.3e-75	0.926	NM_005736	2	2	F:ATP binding; C:centrosome	-
Contig1993	ARP2 actin-related protein 2 homolog		754	10	2.7e-95	0.937	NM_005735	2	13	C:Arp2/3 protein complex; P:establishment or maintenance of cell polarity; P:meiotic cell cycle; P:actin cytoskeleton organization; F:ATP binding; C:cell projection; F:actin binding; P:asymmetric cell division; P:spindle localization; P:cellular component movement; P:cytoplasmic transport; P:meiotic cytokinesis; C:actin cap	EC:2.7.11.0; EC:2.7.10.2
Contig9106	ARP3 actin-related protein 3 homolog		2147	10	0	0.934	NM_005736	2	24	P:positive regulation of dendrite morphogenesis; C:hemidesmosome; C:lamellipodium; C:Golgi membrane; P:establishment or maintenance of cell polarity; C:actin filament; P:cilium morphogenesis; P:response to antibiotic; P:meiotic cell cycle; P:cellular component movement; P:asymmetric cell division; P:regulation of myosin II filament organization; F:actin binding; C:excitatory synapse; C:Arp2/3 pro…	-
Contig2412	aryl hydrocarbone receptor nuclear translocator		644	10	4.5e-68	0.803	NM_001668	2	3	P:regulation of cellular process; P:transcription, DNA-dependent; C:nucleus	-
Contig214	aspartate cytoplasmic		1242	10	9.2e-43	0.751			11	P:L-methionine salvage from methylthioadenosine; C:cytosol; F:binding; P:aspartate catabolic process; P:cellular response to insulin stimulus; F:L-aspartate:2-oxoglutarate aminotransferase activity; P:2-oxoglutarate metabolic process; P:response to glucocorticoid stimulus; P:polyamine metabolic process; P:gluconeogenesis; P:glutamate catabolic process	EC:3.6.3.6
Contig9545	aspartate mitochondrial precursor		796	10	1.9e-84	0.82			21	P:oxaloacetate metabolic process; P:fatty acid transport; P:aspartate catabolic process; C:protein complex; P:glutamate catabolic process to 2-oxoglutarate; P:aspartate biosynthetic process; F:L-aspartate:2-oxoglutarate aminotransferase activity; C:mitochondrial inner membrane; P:response to ethanol; F:phospholipid binding; F:L-phenylalanine:2-oxoglutarate aminotransferase activity; C:cell surfac…	-
Contig8027	aspartate mitochondrial-like		1504	10	1.7e-36	0.927			16	P:oxaloacetate metabolic process; P:fatty acid transport; P:aspartate catabolic process; P:glutamate catabolic process to 2-oxoglutarate; P:aspartate biosynthetic process; F:L-aspartate:2-oxoglutarate aminotransferase activity; C:mitochondrial inner membrane; P:response to ethanol; F:L-phenylalanine:2-oxoglutarate aminotransferase activity; P:glutamate catabolic process to aspartate; F:kynurenine…	-
Contig464	ATP synthase subunit mitochondrial-like		2093	10	0	0.89	NM_004046	1	19	F:proton-transporting ATPase activity, rotational mechanism; C:mitochondrial matrix; P:ADP biosynthetic process; F:proton-transporting ATP synthase activity, rotational mechanism; P:ATP hydrolysis coupled proton transport; P:mitochondrial ATP synthesis coupled proton transport; F:ADP binding; F:MHC class I protein binding; P:plasma membrane ATP synthesis coupled proton transport; C:COP9 signaloso…	-
Contig5951	ATPase family aaa domain-containing protein 1		346	10	2.6e-43	0.909	NM_032810	1	10	P:memory; P:learning; C:postsynaptic membrane; P:negative regulation of synaptic transmission, glutamatergic; F:ATPase activity; P:ATP catabolic process; F:ATP binding; C:peroxisomal membrane; P:positive regulation of receptor internalization; C:mitochondrion	EC:6.3.2.19
Contig8333	ATP-binding cassette sub-family b member mitochondrial precursor		705	10	1.8e-87	0.827	NM_012089	5	7	P:transmembrane transport; C:nucleolus; C:integral to membrane; C:mitochondrial inner membrane; F:ATPase activity, coupled to transmembrane movement of substances; P:ATP catabolic process; F:ATP binding	-
Contig4000	ATP-binding sub-family c (cftr mrp) member 1		474	10	6.9e-53	0.806	NM_012089	5	19	F:lipid-transporting ATPase activity; F:long-chain fatty acid transporter activity; F:sphingolipid transporter activity; C:basolateral plasma membrane; F:efflux transmembrane transporter activity; P:plasma membrane long-chain fatty acid transport; C:Golgi apparatus; C:nucleolus; P:cell chemotaxis; F:glutathione transmembrane transporter activity; F:xenobiotic-transporting ATPase activity; F:gluta…	-
Contig7931	ATP-binding sub-family member 5		1125	10	1.4e-39	0.797	NM_004299	2	5	P:transmembrane transport; C:integral to membrane; F:ATPase activity, coupled to transmembrane movement of substances; P:ATP catabolic process; F:ATP binding	EC:1.3.1.74
Contig2090	ATP-dependent metalloprotease, putative [Pediculus humanus corporis]		713	10	1.2e-81	0.816	NM_014263	2	8	F:zinc ion binding; P:ATP catabolic process; F:metalloendopeptidase activity; P:proteolysis; F:ATP binding; F:microtubule-severing ATPase activity; P:protein catabolic process; C:membrane	-
Contig9406	ATP-dependent RNA		727	10	4.5e-63	0.831	NM_007242	1	3	F:nucleic acid binding; F:ATP binding; F:ATP-dependent helicase activity	EC:3.4.25.0
Contig1013	ATP-dependent RNA helicase abstrakt-like		1101	10	8.2e-152	0.9	NM_016222	2	4	F:nucleic acid binding; F:ATP binding; F:zinc ion binding; F:ATP-dependent helicase activity	-
Contig10954	ATP-dependent RNA helicase ddx1		358	10	3e-37	0.858	NM_004939	3	3	F:nucleic acid binding; F:ATP binding; F:ATP-dependent helicase activity	EC:5.2.1.8
Contig8485	ATP-dependent RNA helicase ddx18		979	10	6.2e-126	0.843	NM_006773	1	3	F:RNA binding; F:ATP binding; F:ATP-dependent helicase activity	-
Contig5396	ATP-dependent RNA helicase ddx24		384	10	6.4e-31	0.845	NM_020414	4	5	C:cytoplasm; C:nucleolus; F:ATP-dependent helicase activity; F:nucleic acid binding; F:ATP binding	-
Contig733	ATP-dependent RNA helicase ddx5		1909	10	2.6e-111	0.919	NM_006386	1	24	P:negative regulation of transcription from RNA polymerase II promoter; P:positive regulation of DNA damage response, signal transduction by p53 class mediator; P:regulation of osteoblast differentiation; P:regulation of alternative mRNA splicing, via spliceosome; P:intrinsic apoptotic signaling pathway by p53 class mediator; P:regulation of androgen receptor signaling pathway; F:calcium-dependen…	EC:5.2.1.8
Contig8265	ATP-dependent RNA helicase ddx54 isoform 2		930	10	7e-66	0.919	NM_024072	2	9	F:estrogen receptor binding; F:RNA binding; P:RNA processing; F:ATP-dependent RNA helicase activity; C:nucleolus; P:regulation of transcription, DNA-dependent; P:intracellular estrogen receptor signaling pathway; F:ATP binding; F:transcription corepressor activity	-
Contig9820	ATP-dependent RNA helicase ddx55		2052	10	1.8e-151	0.799	NM_006773	1	3	F:RNA binding; F:ATP binding; F:ATP-dependent helicase activity	-
Contig2724	ATP-dependent RNA helicase dhx8	yes	601	10	1.6e-58	0.96	NM_004941	1	4	F:ATP-dependent helicase activity; F:RNA binding; F:ATP binding; C:catalytic step 2 spliceosome	EC:6.3.2.19
Contig707	ATP-dependent RNA helicase me31b-like isoform 1		1393	10	0	0.901	NM_014740	1	3	F:nucleic acid binding; F:ATP binding; F:ATP-dependent helicase activity	-
Contig458	beta 2c		2152	10	0	0.99	NM_178014	2	16	P:natural killer cell mediated cytotoxicity; C:tubulin complex; F:GTP binding; F:MHC class I protein binding; P:GTP catabolic process; P:spindle assembly; C:cytosol; C:microtubule; P:protein polymerization; F:unfolded protein binding; F:GTPase activity; P:microtubule-based movement; P:'de novo' posttranslational protein folding; C:nucleus; P:G2/M transition of mitotic cell cycle; F:structural con…	EC:6.3.2.0
Contig8284	beta 2c		1717	10	0	1	NM_178014	2	16	P:natural killer cell mediated cytotoxicity; C:tubulin complex; F:GTP binding; F:MHC class I protein binding; P:GTP catabolic process; P:spindle assembly; C:cytosol; C:microtubule; P:protein polymerization; F:unfolded protein binding; F:GTPase activity; P:microtubule-based movement; P:'de novo' posttranslational protein folding; C:nucleus; P:G2/M transition of mitotic cell cycle; F:structural con…	EC:6.3.2.19
Contig8947	beta 2c		1917	10	0	0.99	NM_178014	2	16	P:natural killer cell mediated cytotoxicity; C:tubulin complex; F:GTP binding; F:MHC class I protein binding; P:GTP catabolic process; P:spindle assembly; C:cytosol; C:microtubule; P:protein polymerization; F:unfolded protein binding; F:GTPase activity; P:microtubule-based movement; P:'de novo' posttranslational protein folding; C:nucleus; P:G2/M transition of mitotic cell cycle; F:structural con…	EC:6.3.2.19
Contig554	beta tubulin		1657	10	0	0.97	NM_178014	2	8	C:microtubule; P:protein polymerization; P:GTP catabolic process; P:microtubule-based movement; F:GTPase activity; F:structural molecule activity; C:cytoplasm; F:GTP binding	EC:6.3.2.19
Contig7304	beta-catenin-like repeats containing		201	10	9.7e-19	0.79	NM_002264	1	4	C:cytoplasm; P:protein import into nucleus; F:protein transporter activity; C:nucleus	-
Contig9455	bromodomain-containing protein 8-like		860	10	6.2e-44	0.841	NM_013263	2	0	-	-
Contig4943	calcineurin a		479	10	2.5e-83	0.945	NM_001009552	2	1	F:phosphoprotein phosphatase activity	EC:3.6.1.15
Contig4718	calcium calmodulin-dependent protein kinase type iv-like		527	10	2.6e-47	0.735	NM_006742	1	13	P:cellular macromolecule metabolic process; F:nucleotide binding; P:nucleocytoplasmic transport; P:positive regulation of biological process; F:protein kinase activity; P:phosphorylation; C:intracellular part; P:response to stimulus; P:cell communication; P:single organism signaling; P:primary metabolic process; P:neurological system process; P:regulation of cellular process	-
Contig341	calumenin isoform 1		552	10	1.1e-33	0.674	NM_001219	1	2	F:calcium ion binding; C:endoplasmic reticulum	-
Contig9608	casein kinase alpha 1		745	10	1.4e-101	0.958	NM_001892	1	17	C:cytosol; F:peptide binding; P:protein phosphorylation; P:Wnt receptor signaling pathway; F:protein serine/threonine kinase activity; F:glycoprotein binding; P:cell morphogenesis; C:nuclear speck; C:centrosome; P:cell division; F:ATP binding; F:magnesium ion binding; P:mitosis; F:phosphoprotein binding; C:ribonucleoprotein complex; C:condensed chromosome kinetochore; C:mRNA cleavage and polyaden…	-
Contig8058	casein kinase delta		2178	10	2.6e-135	0.729	NM_001893	1	20	P:positive regulation of protein phosphorylation; P:positive regulation of canonical Wnt receptor signaling pathway; P:circadian regulation of gene expression; F:phosphoprotein binding; P:spindle assembly; C:Golgi apparatus; C:cytosol; F:glycoprotein binding; P:positive regulation of proteasomal ubiquitin-dependent protein catabolic process; F:protein serine/threonine kinase activity; C:centrosom…	EC:3.6.1.3
Contig8155	casein kinase ii subunit alpha		1203	10	8e-148	0.92	NM_001256686	1	0	-	-
Contig2244	cbl-interacting protein kinase 15		678	10	1.3e-15	0.54	NM_004586	5	1	F:transferase activity	-
Contig8887	cd63 antigen		606	10	2.5e-27	0.667	NM_001780	2	2	C:integral to membrane; C:membrane	-
Contig8983	CDC2 kinase		1596	10	6e-144	0.879	NM_006201	3	8	P:protein phosphorylation; F:RNA polymerase II carboxy-terminal domain kinase activity; P:regulation of mitotic cell cycle, embryonic; P:cell division; F:ATP binding; P:mitosis; F:cyclin-dependent protein serine/threonine kinase activity; C:nucleus	-
Contig2342	CDC5l protein		692	10	7.1e-73	0.943	NM_001253	3	3	F:chromatin binding; F:DNA binding; P:cell division	-
Contig882	cell division cycle 42		1209	10	2.1e-92	0.982	NM_001791	1	5	F:GTP binding; C:intracellular; F:sphingomyelin phosphodiesterase activity; C:membrane; P:small GTPase mediated signal transduction	EC:2.6.1.1
Contig10161	cell division cycle protein 20 homolog		2334	10	1.7e-125	0.609	NM_016263	1	6	F:protein binding; P:positive regulation of synapse maturation; P:positive regulation of synaptic plasticity; C:cytoplasm; P:regulation of meiosis; C:intracellular organelle	EC:3.1.3.16
Contig8397	cell division protein kinase 10		1314	10	1.9e-145	0.87	NM_015083	1	3	F:RNA polymerase II carboxy-terminal domain kinase activity; P:protein phosphorylation; F:ATP binding	-
Contig7863	chaperonin containing subunit 5		2082	10	0	0.91	NM_012073	1	7	C:nucleolus; P:protein folding; C:chaperonin-containing T-complex; C:centrosome; F:ATP binding; F:unfolded protein binding; C:microtubule	EC:3.1.4.12
Contig9368	chaperonin containing subunit 8		705	10	1e-90	0.86	NM_006585	1	10	P:'de novo' posttranslational protein folding; C:cytosol; C:aggresome; C:microtubule; F:ATPase activity, coupled; C:intermediate filament cytoskeleton; P:behavioral response to nicotine; C:centrosome; F:ATP binding; F:unfolded protein binding	EC:1.11.1.15
Contig10849	chaperonin containing t-complex polypeptide 1 beta subunit		325	10	1.7e-31	0.891	NM_006430	1	7	P:protein folding; C:chaperonin-containing T-complex; F:ATP binding; F:unfolded protein binding; C:nucleus; P:chaperone-mediated protein complex assembly; C:microtubule	EC:5.2.1.8
Contig8161	chaperonin subunit 3		1569	10	1.9e-118	0.862	NM_005998	2	6	P:negative regulation of retinal cell programmed cell death; P:protein folding; P:embryonic eye morphogenesis; F:ATP binding; F:unfolded protein binding; C:cytoplasm	-
Contig9623	claudin 12		860	10	9e-49	0.77	NM_033107	2	4	P:GTP catabolic process; F:magnesium ion binding; F:GTPase activity; F:GTP binding	EC:6.3.2.19
Contig9737	cleavage stimulation 3 pre- subunit 64kda		965	10	2.3e-80	0.759	NM_015235	1	10	P:mRNA cleavage; C:cleavage body; P:termination of RNA polymerase II transcription; F:nucleic acid binding; C:nucleolus; P:mRNA polyadenylation; P:mRNA splicing, via spliceosome; F:protein binding; F:nucleotide binding; C:mRNA cleavage and polyadenylation specificity factor complex	-
Contig8021	cleavage stimulation factor subunit 1-like		1570	10	6.1e-166	0.774	NM_001324	1	4	F:molecular_function; P:mRNA processing; C:nucleus; C:cellular_component	-
Contig1426	cmp-sialic acid transporter		898	10	4.3e-65	0.683			3	F:substrate-specific transmembrane transporter activity; C:membrane; P:organic substance transport	-
Contig4710	coatomer subunit alpha		428	10	4.7e-67	0.939	NM_004371	2	5	F:myosin heavy chain kinase activity; P:vesicle-mediated transport; P:intracellular protein transport; C:COPI vesicle coat; F:structural molecule activity	-
Contig2108	cop9 signalosome complex subunit		708	10	4.3e-119	0.938	NM_004236	2	17	F:signal transducer activity; F:transcription corepressor activity; P:transcription from RNA polymerase II promoter; P:mitotic G2 DNA damage checkpoint; C:repressor ecdysone receptor complex; P:cell proliferation; P:protein stabilization; P:phagocytosis, engulfment; P:cullin deneddylation; P:negative regulation of transcription, DNA-dependent; C:cytoplasm; F:ligand-dependent nuclear receptor bind…	-
Contig2958	cre-act-2 protein		756	10	4.6e-127	0.999	NM_005735	2	14	P:striated muscle myosin thick filament assembly; P:meiosis; P:cytokinesis, initiation of separation; P:growth; P:mitotic cytokinesis; P:hermaphrodite genitalia development; F:ATP binding; C:cell cortex; P:nematode larval development; F:ATPase activity; C:actin filament; P:inductive cell migration; P:receptor-mediated endocytosis; P:embryo development ending in birth or egg hatching	-
Contig8952	cre-ubq-1 protein		441	10	4.6e-67	0.972	NM_018955	1	47	P:negative regulation of ubiquitin-protein ligase activity involved in mitotic cell cycle; P:positive regulation of I-kappaB kinase/NF-kappaB cascade; P:antigen processing and presentation of exogenous peptide antigen via MHC class I, TAP-dependent; P:DNA repair; P:toll-like receptor 3 signaling pathway; P:negative regulation of transforming growth factor beta receptor signaling pathway; P:M/G1 t…	-
Contig8904	cullin 1		1406	10	2.8e-57	0.86	NM_003592	1	17	C:nucleoplasm; P:Notch signaling pathway; P:G1 phase of mitotic cell cycle; P:positive regulation of ubiquitin-protein ligase activity involved in mitotic cell cycle; P:protein monoubiquitination; P:apoptotic process; C:cytosol; C:SCF ubiquitin ligase complex; P:negative regulation of cell proliferation; P:cell cycle arrest; F:ubiquitin protein ligase binding; P:modulation by virus of host morpho…	-
Contig1211	cullin 4a		988	10	4.1e-101	0.835	NM_003588	2	5	C:Cul4A-RING ubiquitin ligase complex; F:ubiquitin protein ligase binding; P:positive regulation of S phase of mitotic cell cycle; P:ubiquitin-dependent protein catabolic process; P:regulation of protein metabolic process	-
Contig7865	cyclin b		2462	10	1.8e-111	0.76			5	P:mitosis; F:protein kinase binding; C:nucleus; P:regulation of cyclin-dependent protein serine/threonine kinase activity; P:cell division	-
Contig8446	cyclin b3		2546	10	1.2e-75	0.679			1	P:regulation of cell cycle	-
Contig2609	cyclin-dependent kinase 5-like		612	10	7.4e-92	0.884	NM_006201	3	4	P:protein phosphorylation; F:ATP binding; F:protein serine/threonine kinase activity; P:cell division	-
Contig2470	cyclin-dependent kinase 7-like		643	10	9.2e-90	0.864	NM_006201	3	3	F:RNA polymerase II carboxy-terminal domain kinase activity; P:protein phosphorylation; F:ATP binding	-
Contig5163	cyclin-dependent kinase 9-like		564	10	9.3e-89	0.887	NM_001261	1	12	P:regulation of histone modification; F:cyclin-dependent protein serine/threonine kinase activity; C:PML body; P:negative regulation of cell cycle arrest; P:regulation of transcription, DNA-dependent; P:replication fork arrest; F:snRNA binding; F:transcription regulatory region DNA binding; P:regulation of DNA repair; P:cellular response to cytokine stimulus; F:RNA polymerase II carboxy-terminal …	EC:1.3.99.3
Contig9015	cyclophilin a		1720	10	9.1e-61	0.855	NM_005729	3	3	P:protein folding; P:protein peptidyl-prolyl isomerization; F:peptidyl-prolyl cis-trans isomerase activity	-
Contig8962	cyclophilin type peptidyl-prolyl cis-trans isomerase		1197	10	3.2e-56	0.818	NM_005729	3	3	P:protein folding; P:protein peptidyl-prolyl isomerization; F:peptidyl-prolyl cis-trans isomerase activity	-
Contig8178	cytochrome b5		1470	10	1.4e-46	0.754	NM_030579	1	8	C:endoplasmic reticulum membrane; P:response to cadmium ion; F:stearoyl-CoA 9-desaturase activity; F:electron carrier activity; P:fatty acid metabolic process; F:enzyme binding; C:mitochondrion; P:oxidation-reduction process	EC:5.3.1.1
Contig3143	cytochrome family subfamily polypeptide 13-like		553	10	3.6e-34	0.693	NM_183075	1	0	-	EC:6.3.2.19
Contig8841	cytochrome family subfamily polypeptide 4		1969	10	3.1e-54	0.506	NM_183075	1	1	F:oxidoreductase activity	EC:6.3.2.19
Contig7174	dead (asp-glu-ala-asp) box polypeptide 18		637	10	2.6e-68	0.805	NM_006773	1	3	F:RNA binding; F:ATP binding; F:ATP-dependent helicase activity	-
Contig936	dead (asp-glu-ala-asp) box polypeptide 27		1165	10	4.9e-127	0.818	NM_017895	3	3	F:nucleic acid binding; F:ATP binding; F:ATP-dependent helicase activity	EC:3.6.1.15
Contig6230	dead (asp-glu-ala-asp) box polypeptide 3		442	10	6.3e-50	0.94	NM_001356	2	3	F:nucleic acid binding; F:ATP binding; F:ATP-dependent helicase activity	-
Contig493	dead box ATP-dependent RNA		2007	10	0	0.96	NM_014740	1	3	F:nucleic acid binding; F:ATP binding; F:ATP-dependent helicase activity	-
Contig1084	dehydrogenase reductase (sdr family) member 7b-like		1102	10	2.1e-72	0.676	NM_015510	2	5	P:oxidation-reduction process; F:oxidoreductase activity; P:metabolic process; F:nucleotide binding; C:cellular_component	-
Contig5013	dna mismatch repair protein mlh1		410	10	2.7e-53	0.892	NM_000249	3	25	P:nuclear-transcribed mRNA poly(A) tail shortening; P:spindle midzone assembly involved in meiosis; P:mismatch repair; F:MutSalpha complex binding; F:single-stranded DNA binding; P:resolution of meiotic recombination intermediates; P:somatic hypermutation of immunoglobulin genes; C:chiasma; P:ATP catabolic process; P:spermatogenesis; P:meiotic metaphase I plate congression; F:guanine/thymine misp…	-
Contig261	dna replication complex gins protein psf2-like		986	10	2e-63	0.777			4	P:S phase of mitotic cell cycle; C:nucleoplasm; F:protein binding; P:DNA strand elongation involved in DNA replication	-
Contig262	dna replication complex gins protein psf2-like		980	10	1.3e-51	0.768			4	P:S phase of mitotic cell cycle; C:nucleoplasm; F:protein binding; P:DNA strand elongation involved in DNA replication	-
Contig595	dna replication licensing factor mcm2		1554	10	0	0.901	NM_005916	4	16	C:chromatin; F:protein binding; P:response to DNA damage stimulus; P:DNA unwinding involved in DNA replication; P:cell proliferation; F:single-stranded DNA binding; P:regulation of DNA-dependent DNA replication initiation; F:metal ion binding; P:regulation of phosphorylation; C:MCM complex; F:ATP-dependent DNA helicase activity; F:chromatin binding; P:ATP catabolic process; C:nucleus; F:ATP bindi…	-
Contig582	dna replication licensing factor mcm3		1578	10	1.1e-136	0.872	NM_005916	4	18	P:S phase of mitotic cell cycle; P:cell cycle checkpoint; C:nucleolus; P:M/G1 transition of mitotic cell cycle; C:MCM complex; C:centrosome; F:DNA binding; F:ATP binding; P:DNA strand elongation involved in DNA replication; F:protein binding; F:helicase activity; P:regulation of DNA-dependent DNA replication initiation; C:perinuclear region of cytoplasm; P:G1/S transition of mitotic cell cycle; P…	EC:3.1.3.48
Contig8774	dna replication licensing factor mcm4		1781	10	0	0.919	NM_005916	4	18	C:chromatin; C:nucleoplasm; P:cell cycle checkpoint; F:protein binding; P:DNA unwinding involved in DNA replication; F:single-stranded DNA binding; C:nucleolus; P:regulation of DNA-dependent DNA replication initiation; F:metal ion binding; P:S phase of mitotic cell cycle; C:MCM complex; P:G1/S transition of mitotic cell cycle; P:M/G1 transition of mitotic cell cycle; F:ATP-dependent DNA helicase …	-
Contig5390	dna replication licensing factor mcm5		379	10	1.1e-50	0.97	NM_005916	4	14	P:mitotic cell cycle; C:chromatin; P:negative regulation of apoptotic process; P:DNA unwinding involved in DNA replication; P:regulation of DNA-dependent DNA replication initiation; F:helicase activity; F:DNA binding; P:embryo development; C:MCM complex; F:ATPase activity; F:chromatin binding; P:ATP catabolic process; C:nucleus; F:ATP binding	EC:1.6.5.3
Contig7195	dna replication licensing factor mcm6		407	10	6e-44	0.964	NM_005916	4	11	P:DNA unwinding involved in DNA replication; P:cell cycle; F:ATP-dependent DNA helicase activity; F:metal ion binding; C:MCM complex; F:identical protein binding; F:ATP binding; P:regulation of DNA-dependent DNA replication initiation; F:single-stranded DNA binding; F:chromatin binding; C:nucleus	EC:2.3.1.88
Contig3745	dnaj homolog subfamily a member 2		496	10	8.5e-34	0.897	NM_005880	1	8	C:cytoplasm; P:protein folding; F:heat shock protein binding; F:ATP binding; F:unfolded protein binding; C:membrane; F:zinc ion binding; P:response to heat	-
Contig287	dnaj homolog subfamily b member 5		1432	10	4.9e-54	0.779	NM_005880	1	4	F:protein binding; P:response to unfolded protein; P:chaperone cofactor-dependent protein refolding; C:intracellular part	EC:2.7.10.0; EC:2.7.11.0
Contig7947	dnaj homolog subfamily c member 2		1095	10	9.2e-76	0.733	NM_014377	2	6	C:cytosol; F:histone binding; F:ubiquitin binding; P:positive regulation of transcription, DNA-dependent; F:chromatin binding; C:nucleus	-
Contig3283	dnaj homolog subfamily c member 5-like		535	10	4.7e-41	0.879	NM_025219	2	11	F:ATP-dependent protein binding; F:heat shock protein binding; P:protein folding; C:clathrin-sculpted gamma-aminobutyric acid transport vesicle membrane; F:glycoprotein binding; C:synaptic vesicle; C:melanosome; P:neurotransmitter secretion; P:negative regulation of neuron apoptotic process; F:unfolded protein binding; C:plasma membrane	-
Contig557	dual specificity mitogen-activated protein kinase kinase 5		1649	10	5.9e-110	0.651	NM_002757	1	1	F:transferase activity, transferring phosphorus-containing groups	-
Contig272	dual specificity protein phosphatase 19- partial		918	10	5.6e-17	0.711	NM_030640	1	9	P:protein dephosphorylation; P:inactivation of MAPK activity; P:tRNA processing; F:MAP kinase tyrosine/serine/threonine phosphatase activity; F:protein binding; P:pseudouridine synthesis; F:isomerase activity; C:cytoplasm; C:nucleus	EC:2.1.1.29
Contig4230	e3 sumo-protein ligase pias3		774	10	3.6e-52	0.66	NM_016166	8	0	-	EC:2.7.11.0
Contig9575	elav 2-like protein		1862	10	7.2e-168	0.675	NM_001419	1	1	F:nucleic acid binding	-
Contig8080	electron transfer flavoprotein subunit mitochondrial precursor		1239	10	2.7e-114	0.839	NM_000126	3	2	F:flavin adenine dinucleotide binding; F:electron carrier activity	-
Contig8940	elongation factor 1 alpha		1887	10	0	0.915	NM_006620	2	7	F:nucleotidyltransferase activity; F:translation elongation factor activity; P:translational elongation; P:GTP catabolic process; F:GTPase activity; C:cytoplasm; F:GTP binding	-
Contig1475	enoyl- mitochondrial precursor		900	10	1e-100	0.833	NM_004092	1	3	P:metabolic process; F:enoyl-CoA hydratase activity; F:long-chain-enoyl-CoA hydratase activity	-
Contig579	ergic and golgi 2	yes	1589	10	3.8e-106	0.708	NM_016570	1	2	C:cytoplasm; C:intracellular membrane-bounded organelle	EC:2.7.11.0
Contig5786	erk1 2		446	10	6e-77	0.977	NM_002745	3	4	F:MAP kinase activity; P:MAPK cascade; P:protein phosphorylation; F:ATP binding	-
Contig2294	estrogen receptor		842	10	1.4e-29	0.655	NM_002957	4	0	-	EC:2.7.11.22; EC:2.7.11.23
Contig452	eukaryotic initiation factor 4a		2213	10	3.3e-178	0.89	NM_001416	3	4	P:translational initiation; F:ATP-dependent helicase activity; F:ATP binding; F:translation initiation factor activity	EC:1.2.1.0
Contig8075	eukaryotic translation elongation factor	yes	2934	10	0	0.868	NM_001961	2	9	P:mitotic spindle elongation; C:cytosol; F:translation elongation factor activity; C:microtubule associated complex; P:translational elongation; P:GTP catabolic process; F:GTPase activity; C:lipid particle; F:GTP binding	-
Contig478	eukaryotic translation initiation factor 2 subunit 3		1966	10	0	0.927	NM_003321	2	5	F:translation initiation factor activity; P:translational initiation; P:GTP catabolic process; F:GTPase activity; F:GTP binding	-
Contig517	eukaryotic translation initiation factor 3 subunit d-like		1893	10	0	0.823	NM_003753	1	2	P:translational initiation; F:translation initiation factor activity	EC:5.2.1.8
Contig9016	eukaryotic translation initiation factor 3 subunit i	yes	1190	10	2.6e-135	0.818	NM_003757	2	3	C:eukaryotic translation initiation factor 3 complex; P:translational initiation; F:translation initiation factor activity	EC:5.2.1.8
Contig8222	eukaryotic translation initiation factor 4e		1793	10	1.2e-100	0.801	NM_004846	2	11	F:translation initiation factor activity; P:translational initiation; P:positive regulation of mitotic cell cycle; C:mRNA cap binding complex; P:regulation of translation; F:RNA 7-methylguanosine cap binding; C:RNA-induced silencing complex; C:cytoplasmic mRNA processing body; F:protein binding; P:G1/S transition of mitotic cell cycle; C:nucleus	EC:1.1.1.42
Contig222	eukaryotic translation initiation factor 4e type 2-like		1241	10	2.4e-83	0.776	NM_004846	2	7	P:translation; C:cytosol; C:mRNA cap binding complex; F:ubiquitin protein ligase binding; F:RNA cap binding; P:cytokine-mediated signaling pathway; F:translation factor activity, nucleic acid binding	EC:1.1.1.42
Contig1618	exonuclease nef-		828	10	7.1e-66	0.71	NM_020695	2	3	F:nucleic acid binding; F:exonuclease activity; C:intracellular	-
Contig10995	exosome component 7		397	10	1.6e-34	0.752	NM_015004	1	0	-	-
Contig727	ezrin radixin moesin		1352	10	1.1e-180	0.871	NM_002906	2	15	C:filopodium; P:apical protein localization; C:extrinsic to membrane; C:stereocilium; C:ruffle; P:microvillus assembly; C:cytoskeleton; C:nucleolus; C:cleavage furrow; C:focal adhesion; F:actin binding; C:lamellipodium; C:apical part of cell; P:actin filament capping; C:Golgi apparatus	EC:2.7.11.0
Contig485	f1f0-ATP synthase beta subunit		1931	10	0	0.924	NM_001686	5	8	C:proton-transporting ATP synthase complex, catalytic core F(1); P:plasma membrane ATP synthesis coupled proton transport; F:hydrogen-exporting ATPase activity, phosphorylative mechanism; F:proton-transporting ATP synthase activity, rotational mechanism; F:ATP binding; F:proton-transporting ATPase activity, rotational mechanism; P:ATP hydrolysis coupled proton transport; C:plasma membrane	-
Contig5129	f-box domain containing protein		403	10	3.6e-45	0.8	NM_012300	3	6	P:small GTPase mediated signal transduction; P:GTP catabolic process; F:transferase activity; F:GTPase activity; C:membrane; F:GTP binding	-
Contig4400	f-box wd repeat-containing protein 7		502	10	1.4e-65	0.833	NM_012300	3	16	P:Notch signaling pathway; P:positive regulation of protein ubiquitination involved in ubiquitin-dependent protein catabolic process; P:positive regulation of ERK1 and ERK2 cascade; P:positive regulation of epidermal growth factor-activated receptor activity; P:regulation of transcription, DNA-dependent; P:protein stabilization; C:Golgi apparatus; C:SCF ubiquitin ligase complex; F:DNA binding; P:…	-
Contig1074	fk506-binding protein		1065	10	2e-43	0.845	NM_002013	1	5	P:protein folding; C:sarcoplasmic reticulum membrane; F:FK506 binding; P:protein peptidyl-prolyl isomerization; F:peptidyl-prolyl cis-trans isomerase activity	EC:3.6.3.44
Contig4844	fk506-binding protein		421	10	1.8e-24	0.823	NM_002013	1	3	P:protein folding; P:protein peptidyl-prolyl isomerization; F:peptidyl-prolyl cis-trans isomerase activity	-
Contig4532	g protein-coupled receptor kinase 5		438	10	6.7e-47	0.875	NM_003952	1	14	C:cytosol; P:protein autophosphorylation; P:Wnt receptor signaling pathway; P:desensitization of G-protein coupled receptor protein signaling pathway; P:tachykinin receptor signaling pathway; P:negative regulation of anion channel activity; P:receptor internalization; F:G-protein coupled receptor kinase activity; F:lipid binding; P:termination of G-protein coupled receptor signaling pathway; F:AT…	EC:3.5.99.6
Contig11185	g1 s-specific cyclin-e1		1729	10	5.1e-86	0.705			4	P:primary metabolic process; P:cell cycle; P:cellular macromolecule metabolic process; P:regulation of cellular process	-
Contig10358	glucosamine-6-phosphate deaminase 1		470	10	7.6e-39	0.868	NM_005471	2	7	P:carbohydrate metabolic process; C:cytoplasm; F:hydrolase activity; P:N-acetylglucosamine metabolic process; P:glucosamine catabolic process; P:generation of precursor metabolites and energy; F:glucosamine-6-phosphate deaminase activity	-
Contig4524	glucosamine-6-phosphate isomerase 2-like		442	10	1.2e-32	0.967	NM_005471	2	4	P:carbohydrate metabolic process; P:N-acetylglucosamine metabolic process; F:hydrolase activity; F:glucosamine-6-phosphate deaminase activity	-
Contig9403	glucose regulated protein 75		623	10	6.6e-77	0.98	NM_004134	1	13	F:heat shock protein binding; P:protein folding; P:hemopoiesis; P:fin regeneration; P:protein export from nucleus; C:mitochondrial nucleoid; C:cell surface; F:enzyme binding; F:ATP binding; F:ATPase activity; F:fibroblast growth factor binding; F:unfolded protein binding; C:nucleus	EC:3.1.4.12
Contig8079	glutamate-rich wd repeat containing 1		1451	10	9.1e-112	0.677	NM_031485	1	0	-	-
Contig8740	grpe protein homolog mitochondrial-like		1196	10	2e-50	0.681	NM_025196	1	4	P:cellular protein metabolic process; P:protein targeting to mitochondrion; C:mitochondrial matrix; F:unfolded protein binding	-
Contig4931	gtp binding protein 4		417	10	7e-46	0.856	NM_012341		17	P:NAD biosynthetic process; P:negative regulation of DNA replication; F:nucleotidyltransferase activity; P:negative regulation of cell migration; C:nuclear membrane; P:protein stabilization; F:GTP binding; C:Golgi apparatus; P:regulation of cyclin-dependent protein serine/threonine kinase activity; C:nucleolus; P:negative regulation of cell proliferation; P:negative regulation of cell-cell adhesi…	-
Contig2124	gtp-binding nuclear protein		851	10	5.5e-37	0.823	NM_002865	2	6	F:GTP binding; C:endoplasmic reticulum-Golgi intermediate compartment; F:sphingomyelin phosphodiesterase activity; C:secretory granule; P:small GTPase mediated signal transduction; P:protein transport	-
Contig10246	gtp-binding nuclear protein		629	10	1.8e-52	0.782	NM_004637	1	3	F:GTP binding; P:small GTPase mediated signal transduction; P:protein transport	-
Contig169	gtp-binding nuclear protein ran		1774	10	2.2e-97	0.947	NM_006325	2	7	P:small GTPase mediated signal transduction; P:nucleocytoplasmic transport; P:GTP catabolic process; F:GTPase activity; P:intracellular protein transport; F:GTP binding; C:nucleus	EC:5.2.1.8
Contig2381	gtp-binding protein rheb homolog		656	10	8.1e-78	0.803	NM_005402	1	5	P:small GTPase mediated signal transduction; P:GTP catabolic process; F:GTPase activity; C:membrane; F:GTP binding	-
Contig977	guanine nucleotide-binding protein subunit beta-2-like 1		1137	10	4e-162	0.9	NM_019069	1	7	C:cytoplasm; P:angiogenesis; P:regulation of establishment of cell polarity; P:negative regulation of Wnt receptor signaling pathway; P:regulation of cell division; P:positive regulation of gastrulation; P:regulation of protein localization	-
Contig10353	h aca ribonucleoprotein complex subunit 2-like		772	10	8.7e-27	0.722	NM_017838	1	3	F:snoRNA binding; P:rRNA pseudouridine synthesis; C:small nucleolar ribonucleoprotein complex	-
Contig2304	h aca ribonucleoprotein complex subunit 3-like		754	10	2.9e-20	0.851	NM_018648		3	C:nucleolus; P:rRNA processing; C:ribonucleoprotein complex	-
Contig9822	heat shock		496	10	1.2e-64	0.959	NM_005347	1	5	C:endoplasmic reticulum lumen; P:response to stress; F:ATP binding; F:2-alkenal reductase [NAD(P)] activity; P:oxidation-reduction process	-
Contig453	heat shock 70 kda protein cognate 4	yes	2206	10	0	0.954	NM_006597	1	1	F:ATP binding	-
Contig4566	heat shock 70 kda protein cognate 5		632	10	9.9e-53	0.707	NM_004134	1	0	-	-
Contig891	heat shock protein		1200	10	4.2e-101	0.775	NM_001272049	1	3	P:cellular response to oxidative stress; C:mitochondrion; F:nucleotide binding	EC:3.1.1.0
Contig580	heat shock protein 60		1579	10	5e-114	0.907	NM_001202485	2	4	P:protein refolding; C:cytoplasm; F:unfolded protein binding; F:ATP binding	-
Contig5215	heat shock protein 70		394	10	4.1e-38	0.896	NM_006597	1	0	-	EC:2.7.11.22
Contig5202	heat shock protein 70kda		423	10	2.2e-66	0.903	NM_006597	1	0	-	-
Contig9179	heat shock protein 90		2607	10	0	0.918	NM_001272049	1	0	-	EC:2.7.7.0; EC:2.8.1.1
Contig9634	heavy metal tolerance factor 1		804	10	1.2e-82	0.875	NM_004299	2	12	P:cadmium ion transmembrane transport; F:xenobiotic-transporting ATPase activity; C:integral to membrane; C:mitochondrial inner membrane; P:heme transport; P:ATP catabolic process; C:ATP-binding cassette (ABC) transporter complex; F:heme transporter activity; C:vacuolar membrane; F:ATP binding; F:cadmium ion transmembrane transporter activity; P:response to cadmium ion	-
Contig177	heterogeneous nuclear ribonucleoprotein 27c-like		1611	10	2.4e-31	0.618	NM_018959	3	2	F:nucleic acid binding; F:nucleotide binding	-
Contig8528	heterogeneous nuclear ribonucleoprotein 27c-like		1723	10	6.2e-49	0.646	NM_018959	3	3	F:nucleic acid binding; F:nucleotide binding; C:ribonucleoprotein complex	EC:2.7.4.8
Contig229	heterogeneous nuclear ribonucleoprotein d (au-rich element RNA binding protein 37kda)		1195	10	2.1e-44	0.651	NM_002138	1	3	F:nucleic acid binding; F:nucleotide binding; P:biological_process	-
Contig230	heterogeneous nuclear ribonucleoprotein d (au-rich element RNA binding protein 37kda)		1105	10	1.9e-44	0.651	NM_002138	1	3	F:nucleic acid binding; F:nucleotide binding; P:biological_process	-
Contig889	histone acetyltransferase kat2b		1439	10	4e-128	0.797	NM_003884	2	19	F:histone deacetylase binding; F:histone acetyltransferase activity; P:cellular response to insulin stimulus; F:protein kinase binding; C:chromatin remodeling complex; F:lysine N-acetyltransferase activity; C:A band; P:negative regulation of cyclin-dependent protein serine/threonine kinase activity; P:negative regulation of cell proliferation; P:N-terminal peptidyl-lysine acetylation; C:Ada2/Gcn5…	-
Contig8200	histone-like		1829	10	6.9e-50	0.982	NM_012412	3	4	C:nucleosome; F:DNA binding; P:nucleosome assembly; C:nucleus	EC:3.1.4.12
Contig3855	histone-lysine n-methyltransferase		485	10	6.1e-38	0.687	NM_020382	3	1	F:transferase activity	-
Contig8998	hla-b associated transcript 1		1496	10	0	0.94	NM_004640	1	14	C:U4 snRNP; F:ATP-dependent protein binding; P:RNA secondary structure unwinding; F:ATP-dependent RNA helicase activity; C:spliceosomal complex; P:spliceosomal complex assembly; C:nuclear speck; F:ATP binding; C:U6 snRNP; F:U4 snRNA binding; C:transcription export complex; F:U6 snRNA binding; C:cytoplasm; P:intronless viral mRNA export from host nucleus	-
Contig8329	homolog 1		1352	10	2.2e-128	0.836	NM_012280	1	5	F:rRNA (uridine-2'-O-)-methyltransferase activity; C:cytoplasm; F:nucleic acid binding; P:RNA methylation; P:rRNA processing	EC:1.8.4.11
Contig8271	homolog subfamily c member 17		1294	10	5e-58	0.597	NM_018163	1	1	F:binding	-
Contig8520	hsp90 co-chaperone CDC37-like		2221	10	4e-89	0.768	NM_007065	1	5	C:cytosol; F:Hsp90 protein binding; P:regulation of interferon-gamma-mediated signaling pathway; P:regulation of type I interferon-mediated signaling pathway; F:protein kinase binding	-
Contig10045	hydroxysteroid (17-beta) dehydrogenase 8		565	10	3.4e-30	0.791	NM_032783	1	3	F:oxidoreductase activity; P:oxidation-reduction process; F:nucleotide binding	-
Contig8098	hypothetical protein BRAFLDRAFT_280239 [Branchiostoma floridae]		898	10	8.8e-20	0.448	NM_006565	1	3	F:nucleic acid binding; F:zinc ion binding; C:intracellular	-
Contig5062	importin subunit alpha-2		408	10	2.4e-41	0.741	NM_002264	1	3	P:protein import into nucleus; F:binding; C:intracellular part	-
Contig5650	importin subunit alpha-7		363	10	3.6e-34	0.8	NM_002264	1	4	C:cytoplasm; P:protein import into nucleus; F:protein transporter activity; C:nucleus	-
Contig268	isocitrate dehydrogenase		1445	10	1.4e-27	0.819			5	F:NAD binding; F:isocitrate dehydrogenase (NADP+) activity; F:magnesium ion binding; P:tricarboxylic acid cycle; P:isocitrate metabolic process	-
Contig269	isocitrate dehydrogenase		455	10	6.6e-63	0.834			5	F:NAD binding; F:isocitrate dehydrogenase (NADP+) activity; F:magnesium ion binding; P:tricarboxylic acid cycle; P:isocitrate metabolic process	-
Contig653	isoform a		1436	10	1.5e-90	0.639	NM_012111	1	4	F:ATPase activator activity; P:positive regulation of ATPase activity; P:response to stress; F:chaperone binding	EC:3.1.3.16
Contig8542	isoform a		552	10	1.1e-47	0.782			7	C:extracellular space; P:protein folding; F:FK506 binding; P:inter-male aggressive behavior; F:calcium ion binding; P:muscle cell cellular homeostasis; F:peptidyl-prolyl cis-trans isomerase activity	-
Contig1182	isoform cra_c		1005	10	4.9e-81	0.94	NM_003345	1	23	C:fibrillar center; P:negative regulation of transcription from RNA polymerase II promoter; P:proteasomal ubiquitin-dependent protein catabolic process; F:protein C-terminus binding; C:PML body; P:positive regulation of intracellular steroid hormone receptor signaling pathway; F:SUMO ligase activity; P:positive regulation of sequence-specific DNA binding transcription factor activity; P:cell divi…	-
Contig8667	kelch-like protein 8		623	10	1.9e-65	0.713	NM_020803	1	0	-	-
Contig4308	kidney mitochondrial carrier protein 1-like		456	10	7.6e-40	0.737	NM_003562	1	3	C:membrane; C:mitochondrion; P:transport	-
Contig4980	kinesin-like protein kif15		411	10	2.9e-43	0.877			6	C:cytoplasm; P:microtubule-based movement; C:spindle; F:ATP binding; F:microtubule motor activity; C:microtubule	-
Contig4424	kinesin-like protein kif3a-like		445	10	3.6e-67	0.96			6	P:microtubule-based movement; P:smoothened signaling pathway; C:photoreceptor connecting cilium; F:ATP binding; F:microtubule motor activity; C:microtubule	-
Contig1876	lateral signaling target protein 2 homolog		755	10	4.9e-33	0.774	NM_004712	3	5	C:cytosol; C:early endosome membrane; F:metal ion binding; F:phosphatidylinositol-3-phosphate binding; P:negative regulation of epidermal growth factor-activated receptor activity	-
Contig6169	lethal isoform b		442	10	3.6e-45	0.762	NM_014003	1	7	F:ATP-dependent RNA helicase activity; C:spliceosomal complex; F:nucleic acid binding; P:imaginal disc-derived wing morphogenesis; F:ATP binding; P:regulation of alternative mRNA splicing, via spliceosome; P:inter-male aggressive behavior	-
Contig6139	leucine-rich repeat-containing protein 47		451	10	4.8e-26	0.646	NM_015356	1	1	F:ligase activity	-
Contig1331	leucine-rich repeat-containing protein 47		933	10	9.2e-44	0.618	NM_020710	2	2	F:RNA binding; F:phenylalanine-tRNA ligase activity	-
Contig1387	lim domain binding protein		909	10	2.9e-24	0.908			3	F:LIM domain binding; F:transcription cofactor activity; C:nucleus	-
Contig8753	lim homeobox protein cofactor		1119	10	1.3e-88	0.891			7	F:transcription cofactor activity; P:positive regulation of transcription from RNA polymerase II promoter; P:positive regulation of cellular component biogenesis; C:transcription factor complex; F:LIM domain binding; F:enzyme binding; F:DNA binding	-
Contig605	loc394977 protein		1534	10	1.2e-157	0.766	NM_002669	2	1	C:catalytic step 2 spliceosome	-
Contig435	loc398558 protein		2394	10	1.3e-159	0.802	NM_015934	3	0	-	-
Contig8579	loc495278 protein		1270	10	3.9e-122	0.887	NM_006429	2	4	P:protein folding; C:cytoplasm; F:unfolded protein binding; F:ATP binding	EC:5.2.1.8
Contig4380	loc560667 protein		450	10	1.7e-39	0.729	NM_002454	1	1	F:binding	-
Contig9500	low quality protein: an1-type zinc finger and ubiquitin domain-containing protein 1-like		757	10	2.8e-55	0.841	NM_021009	1	1	F:zinc ion binding	-
Contig8224	low quality protein: paraplegin		2041	10	2.2e-108	0.751	NM_003119	2	10	P:cellular process; F:nucleoside-triphosphatase activity; P:catabolic process; C:mitochondrion; F:metalloendopeptidase activity; P:protein metabolic process; P:nervous system development; F:nucleotide binding; F:unfolded protein binding; C:membrane	EC:1.14.19.1
Contig5592	low quality protein: zinc finger protein partial		370	10	9.1e-22	0.713	NM_032584	2	1	F:binding	-
Contig5070	lrrc58 protein		403	10	4.2e-33	0.739	NM_007373	1	0	-	-
Contig6504	lysine-specific demethylase 7		294	10	7e-33	0.787	NM_004459	2	16	F:histone demethylase activity (H4-K20 specific); P:oxidation-reduction process; F:histone demethylase activity (H3-K36 specific); F:zinc ion binding; F:histone demethylase activity (H3-K9 specific); F:methylated histone residue binding; F:histone demethylase activity (H3-K27 specific); P:regulation of transcription, DNA-dependent; P:histone H3-K27 demethylation; P:midbrain development; P:histone…	-
Contig7894	malate dehydrogenase		1665	10	1.8e-135	0.828			5	P:cellular carbohydrate metabolic process; F:L-malate dehydrogenase activity; P:malate metabolic process; P:tricarboxylic acid cycle; F:nucleotide binding	-
Contig2044	map kinase kinase 4-like protein		899	10	3.1e-81	0.869	NM_030662	1	17	C:cytosol; P:JNK cascade; P:protein phosphorylation; P:toll-like receptor 1 signaling pathway; F:protein serine/threonine kinase activity; P:apoptotic process; P:MyD88-dependent toll-like receptor signaling pathway; P:toll-like receptor 4 signaling pathway; P:toll-like receptor 3 signaling pathway; F:protein tyrosine kinase activity; F:ATP binding; F:protein binding; P:TRIF-dependent toll-like re…	-
Contig8039	map kinase-activated protein		459	10	6.4e-54	0.828	NM_004759	1	8	P:peptidyl-serine phosphorylation; P:toll-like receptor signaling pathway; F:ATP binding; P:macropinocytosis; P:response to lipopolysaccharide; C:cytoplasm; F:calmodulin-dependent protein kinase activity; C:nucleus	-
Contig830	maternal dna replication licensing factor mcm3		1250	10	9.8e-157	0.864	NM_005916	4	14	P:DNA unwinding involved in DNA replication; P:cell cycle; P:ATP catabolic process; C:MCM complex; F:DNA binding; F:ATP binding; C:chromatin; F:ATPase activity; F:protein binding; F:helicase activity; P:regulation of DNA-dependent DNA replication initiation; P:retina development in camera-type eye; F:chromatin binding; C:nucleus	-
Contig3010	maternal embryonic leucine zipper kinase		554	10	7.3e-62	0.816	NM_006251	1	12	P:protein autophosphorylation; F:protein serine/threonine kinase activity; P:cell cycle; F:calcium ion binding; P:neural precursor cell proliferation; P:hemopoiesis; F:lipid binding; P:positive regulation of apoptotic process; F:ATP binding; C:cell cortex; F:non-membrane spanning protein tyrosine kinase activity; C:plasma membrane	-
Contig9113	mcm6-prov protein		1307	10	8.8e-134	0.776	NM_005916	4	5	C:MCM complex; F:nucleotide binding; P:regulation of DNA-dependent DNA replication initiation; F:hydrolase activity; F:chromatin binding	EC:6.3.2.0
Contig3639	member of ras oncogene family		506	10	1.3e-41	0.801	NM_002884	2	6	P:small GTPase mediated signal transduction; F:sphingomyelin phosphodiesterase activity; P:GTP catabolic process; F:GTPase activity; C:membrane; F:GTP binding	-
Contig3396	member ras oncogene family		527	10	4e-61	0.947	NM_021252	1	4	F:GTP binding; C:plasma membrane; P:small GTPase mediated signal transduction; P:protein transport	-
Contig1866	mgc81978 protein		760	10	3.8e-52	0.613	NM_003642	5	2	P:cellular process; F:transferase activity	-
Contig223	mgc89871 protein		1155	10	2.8e-86	0.773	NM_004846	2	7	P:translation; C:cytosol; C:mRNA cap binding complex; F:ubiquitin protein ligase binding; F:RNA cap binding; P:cytokine-mediated signaling pathway; F:translation factor activity, nucleic acid binding	-
Contig6722	microtubule-associated protein rp eb family member 3		2912	10	9.1e-78	0.725	NM_014268	2	3	F:microtubule binding; P:biological_process; C:cellular_component	EC:3.6.1.15; EC:2.7.7.7
Contig155	microtubule-associated rp eb member 1		2717	10	1.3e-75	0.72	NM_014268	2	13	P:negative regulation of microtubule polymerization; C:cytosol; F:microtubule plus-end binding; P:protein localization to microtubule; C:microtubule; P:G2/M transition of mitotic cell cycle; F:protein C-terminus binding; C:centrosome; C:cell projection; P:mitotic prometaphase; C:spindle; C:cortical microtubule cytoskeleton; P:cell proliferation	EC:3.6.1.15
Contig8826	minichromosome maintenance 7		1143	10	1.4e-98	0.844	NM_005916	4	16	C:chromatin; F:protein binding; P:mitotic G2 DNA damage checkpoint; P:DNA unwinding involved in DNA replication; P:regulation of DNA-dependent DNA replication initiation; F:metal ion binding; F:DNA binding; C:nuclear pre-replicative complex; C:MCM complex; C:microtubule associated complex; F:ATPase activity; F:chromatin binding; P:ATP catabolic process; P:pre-replicative complex assembly involved…	EC:3.6.4.3
Contig7929	mitochondrial glutamate carrier protein		1222	10	8.7e-102	0.754	NM_016016	1	2	P:transport; C:membrane	-
Contig2819	mitochondrial solute carrier family 25 member 19		584	10	1.9e-34	0.686			4	C:integral to membrane; C:membrane; P:transmembrane transport; P:transport	-
Contig6148	mitogen activated protein kinase kinase isoform cra_b		325	10	9.4e-38	0.818	NM_002755	2	11	F:MAP kinase kinase activity; F:protein kinase binding; P:cardiac muscle contraction; F:protein tyrosine kinase activity; P:regulation of cytokine biosynthetic process; F:protein serine/threonine kinase activity; P:MAPK cascade; P:inflammatory response; P:positive regulation of transcription, DNA-dependent; F:ATP binding; P:activation of MAPK activity	-
Contig2550	mitogen-activated protein kinase 14 isoform 2		623	10	5.1e-31	0.792	NM_002752	1	27	P:angiogenesis; P:vascular endothelial growth factor receptor signaling pathway; P:cellular response to growth factor stimulus; P:osteoclast differentiation; P:chondrocyte differentiation; P:signal transduction in response to DNA damage; P:cell morphogenesis; P:lipopolysaccharide-mediated signaling pathway; P:striated muscle cell differentiation; C:cytosol; P:cellular response to ionizing radiati…	EC:2.7.11.0
Contig6875	mitogen-activated protein kinase kinase kinase kinase 5-like		345	10	1.2e-45	0.86	NM_004834	1	0	-	-
Contig3548	mitogen-activated protein kinase organizer 1		514	10	1.3e-50	0.842	NM_019069	1	3	C:cytoplasm; P:mRNA splicing, via spliceosome; C:catalytic step 2 spliceosome	EC:1.3.1.74
Contig10314	mothers against decapentaplegic homolog 5-like isoform 2		1691	10	8.4e-144	0.768	NM_005903	1	7	P:osteoblast differentiation; P:transmembrane receptor protein serine/threonine kinase signaling pathway; P:regulation of transcription, DNA-dependent; P:brain development; P:positive regulation of cellular process; F:binding; C:nucleus	-
Contig2100	myotubularin-related protein 2		709	10	4.2e-68	0.823	NM_003828	5	8	F:protein tyrosine phosphatase activity; C:endosome; P:protein tetramerization; P:phosphatidylinositol dephosphorylation; C:vacuolar membrane; P:inositol phosphate dephosphorylation; C:nucleus; F:protein homodimerization activity	EC:2.7.11.16
Contig11212	---NA---		969	0	-	-	NM_006082		0	-	-
Contig8993	nadh dehydrogenase	yes	979	10	5e-83	0.842	NM_002496	1	11	P:response to oxidative stress; P:photosynthesis, light reaction; F:NADH dehydrogenase (ubiquinone) activity; C:mitochondrial respiratory chain complex I; F:electron carrier activity; F:4 iron, 4 sulfur cluster binding; P:mitochondrial electron transport, NADH to ubiquinone; P:mitochondrial respiratory chain complex I assembly; P:small molecule metabolic process; F:iron ion binding; C:plasma memb…	-
Contig4688	n-alpha-acetyltransferase catalytic subunit-like		434	10	5.6e-51	0.957	NM_003491	2	5	C:cytoplasm; P:N-terminal protein amino acid acetylation; F:protein binding; F:peptide alpha-N-acetyltransferase activity; C:nucleus	-
Contig8636	nedd8 precursor		758	10	2.3e-25	0.974	NM_006156	3	0	-	-
Contig9702	nedd8-activating enzyme e1 catalytic subunit		1156	10	7.4e-156	0.862	NM_003968	4	4	F:ATP binding; F:small protein activating enzyme activity; F:acid-amino acid ligase activity; P:protein neddylation	EC:3.6.1.3
Contig5423	neuronal spastin		382	10	2.3e-34	0.886	NM_013245	3	26	C:microtubule organizing center; P:negative regulation of apoptotic process; F:microtubule-severing ATPase activity; P:cytoplasmic microtubule organization; C:integral to membrane; P:microtubule severing; C:microtubule; F:microtubule binding; P:positive regulation of microtubule depolymerization; F:alpha-tubulin binding; ; P:positive regulation of axon extension; P:ER to Golgi vesicle-mediated tr…	-
Contig8570	neutral and basic amino acid transport protein rbat		1047	10	3.7e-51	0.579			3	P:carbohydrate metabolic process; F:cation binding; F:catalytic activity	-
Contig8958	nhp2-like protein 1-like		1164	10	1e-43	0.918	NM_005008	2	7	C:box C/D snoRNP complex; F:snoRNA binding; C:nucleoplasm; C:spliceosomal complex; P:mRNA splicing, via spliceosome; F:protein binding; P:ribosome biogenesis	-
Contig4012	non-muscle actin		470	10	2.1e-53	0.811	NM_005736	2	3	C:cytoskeleton; C:cytoplasm; F:ATP binding	-
Contig9893	nonmuscle myosin ii		549	10	1.4e-89	0.914	NM_004998	5	4	F:actin binding; C:myosin complex; F:ATP binding; F:motor activity	-
Contig8232	notchless homolog 1		1825	10	7.1e-175	0.809	NM_025234	3	3	C:nucleolus; P:Notch signaling pathway; P:inner cell mass cell differentiation	-
Contig3089	novel protein (zgc:110727)		1155	10	1.7e-62	0.81			2	F:DNA primase activity; P:DNA replication, synthesis of RNA primer	-
Contig2105	novel protein vertebrate member of ras oncogene family-like 2b		708	10	4.2e-52	0.807	NM_004218	2	2	F:GTP binding; P:small GTPase mediated signal transduction	-
Contig8644	nuclear receptor 2		1258	10	3.4e-52	0.544	NM_002957	4	1	P:in utero embryonic development	EC:5.2.1.8
Contig524	nucleolar gtp-binding protein 2-like		1790	10	1.4e-115	0.609	NM_013285	3	3	P:regulation of exit from mitosis; P:regulation of neuron differentiation; P:neural retina development	-
Contig568	nucleolar protein 56-like		1680	10	1.8e-154	0.817	NM_006392	3	0	-	EC:5.2.1.8
Contig501	nucleolar protein nop52 variant		1869	10	1.7e-44	0.646	NM_003683	1	10	P:translational initiation; P:viral transcription; F:RNA binding; C:nucleolus; P:translational elongation; F:protein binding; P:translational termination; P:SRP-dependent cotranslational protein targeting to membrane; C:cytosolic large ribosomal subunit; P:nuclear-transcribed mRNA catabolic process, nonsense-mediated decay	-
Contig821	nucleolysin tiar		1260	10	1e-99	0.795	NM_003252	2	4	F:nucleic acid binding; F:oxidoreductase activity; P:oxidation-reduction process; F:nucleotide binding	-
Contig119	nucleosome assembly protein 1-like 1		1506	10	3.5e-90	0.742	NM_005969	2	2	P:nucleosome assembly; C:nucleus	-
Contig7908	nucleosome assembly protein 1-like 1		1466	10	1.9e-88	0.718	NM_005969	2	2	P:nucleosome assembly; C:nucleus	-
Contig3589	nucleosome-remodeling factor subunit nurf301-like isoform 1		511	10	1.8e-57	0.758	NM_004459	2	9	C:nucleolus; P:brain development; P:negative regulation of transcription from RNA polymerase II promoter; F:sequence-specific DNA binding; F:transcription factor binding; F:DNA-dependent ATPase activity; P:positive regulation of transcription, DNA-dependent; C:NURF complex; P:chromatin remodeling	-
Contig309	nucleostemin-like protein		1396	10	9e-93	0.725	NM_014366	2	5	C:nucleolus; P:GTP catabolic process; P:ribosome biogenesis; F:nucleotide binding; F:GTPase activity	EC:3.6.1.3
Contig10133	oxysterol-binding protein 1		643	10	6.6e-52	0.828	NM_014835	5	9	C:nucleolus; F:phospholipid binding; C:late endosome; P:antigen processing and presentation of exogenous peptide antigen via MHC class II; F:protein binding; P:lipid transport; P:vesicle-mediated transport; P:cholesterol metabolic process; C:lysosomal membrane	EC:3.1.4.11
Contig3120	p38 mapk		550	10	8.6e-52	0.677	NM_002745	3	13	P:cellular macromolecule metabolic process; P:intracellular protein kinase cascade; C:intracellular membrane-bounded organelle; P:response to organic substance; P:phosphorylation; C:cytoplasm; P:organ development; F:protein serine/threonine kinase activity; P:positive regulation of cellular process; P:primary metabolic process; P:cell differentiation; P:cellular response to stress; F:binding	EC:2.7.11.0
Contig710	peptidyl prolyl cis-trans isomerase b		1380	10	1.7e-68	0.807	NM_006347	6	3	P:protein folding; P:protein peptidyl-prolyl isomerization; F:peptidyl-prolyl cis-trans isomerase activity	EC:5.2.1.8
Contig1326	peptidyl-prolyl cis-trans isomerase e		937	10	2.3e-120	0.876	NM_006112	2	9	F:RNA binding; P:protein peptidyl-prolyl isomerization; P:protein folding; P:regulation of transcription, DNA-dependent; P:RNA splicing; F:peptidyl-prolyl cis-trans isomerase activity; F:nucleotide binding; C:catalytic step 2 spliceosome; P:mRNA processing	-
Contig511	peptidyl-prolyl cis-trans isomerase fkbp2-like isoform 1		1904	10	2.7e-45	0.907	NM_002013	1	5	P:protein folding; P:protein peptidyl-prolyl isomerization; C:membrane; F:peptidyl-prolyl cis-trans isomerase activity; F:FK506 binding	EC:3.4.24.0; EC:3.6.4.3
Contig8084	peptidyl-prolyl cis-trans isomerase fkbp4		1808	10	4.5e-98	0.69	NM_002013	1	19	P:protein complex localization; F:FK506 binding; C:neuron projection; C:membrane; F:phosphoprotein binding; F:GTP binding; P:androgen receptor signaling pathway; P:prostate gland development; F:heat shock protein binding; P:steroid hormone receptor complex assembly; C:protein complex; P:embryo implantation; F:peptidyl-prolyl cis-trans isomerase activity; P:male sex differentiation; F:glucocortico…	-
Contig1798	peptidyl-prolyl cis-trans isomerase h		778	10	3.2e-78	0.882	NM_006347	6	12	P:angiogenesis; C:spliceosomal complex; P:protein peptidyl-prolyl isomerization; P:protein folding; C:nuclear speck; P:RNA splicing; F:ribonucleoprotein complex binding; F:peptidyl-prolyl cis-trans isomerase activity; C:U4/U6 snRNP; C:U4/U6 x U5 tri-snRNP complex; P:mRNA processing; C:cytoplasm	EC:5.2.1.8
Contig9214	peptidyl-prolyl cis-trans isomerase-like 1		735	10	9.4e-61	0.864	NM_015342	1	7	P:protein peptidyl-prolyl isomerization; C:precatalytic spliceosome; P:protein folding; P:regulation of post-mating oviposition; P:mRNA splicing, via spliceosome; F:peptidyl-prolyl cis-trans isomerase activity; C:catalytic step 2 spliceosome	-
Contig2456	peptidyl-prolyl cis-trans isomerase-like 2-like		690	10	2.1e-77	0.822	NM_015342	1	5	P:protein folding; P:mRNA splicing, via spliceosome; P:protein peptidyl-prolyl isomerization; F:peptidyl-prolyl cis-trans isomerase activity; C:catalytic step 2 spliceosome	-
Contig4548	peptidylprolyl isomerase domain and wd repeat-containing protein 1		437	10	1.7e-60	0.876	NM_015342	1	4	P:protein folding; P:protein peptidyl-prolyl isomerization; F:peptidyl-prolyl cis-trans isomerase activity; C:catalytic step 2 spliceosome	EC:3.3.1.1
Contig10273	peptidylprolyl isomerase -like 3		402	10	2e-36	0.882	NM_015342	1	4	P:protein folding; P:protein peptidyl-prolyl isomerization; F:peptidyl-prolyl cis-trans isomerase activity; C:catalytic step 2 spliceosome	-
Contig9290	periodic tryptophan protein 2 homolog		1602	10	8.8e-147	0.719	NM_005049	4	1	C:intracellular part	-
Contig972	peroxiredoxin 2		1142	10	2.8e-91	0.848	NM_005809	1	6	C:cytoplasm; P:hydrogen peroxide catabolic process; P:removal of superoxide radicals; ; F:thioredoxin peroxidase activity; P:oxidation-reduction process	EC:3.6.1.3
Contig9253	peroxiredoxin 4 precursor		1377	10	7.2e-87	0.849	NM_002574	1	3	P:oxidation-reduction process; F:antioxidant activity; F:peroxiredoxin activity	-
Contig1280	peroxisomal trans-2-enoyl- reductase		956	10	2.1e-91	0.733	NM_032783	1	2	P:metabolic process; F:oxidoreductase activity	EC:6.3.2.19
Contig1248	phosphatidylinositol 4- beta isoform cra_a		1163	10	5.5e-110	0.87	NM_002651	2	7	P:phosphatidylinositol-mediated signaling; F:1-phosphatidylinositol 4-kinase activity; C:mitochondrial outer membrane; F:ATP binding; C:rough endoplasmic reticulum membrane; P:phosphatidylinositol phosphorylation; C:Golgi apparatus	-
Contig1815	phospholipase a-2-activating protein		775	10	3.2e-86	0.766	NM_001031689	1	4	P:positive regulation of catalytic activity; P:inflammatory response; F:phospholipase A2 activator activity; F:protein binding	-
Contig8625	pitslre protein kinase alpha sv9 isoform		975	10	5.2e-132	0.84	NM_001261	1	12	P:protein phosphorylation; P:apoptotic process; P:regulation of mRNA processing; P:regulation of transcription, DNA-dependent; P:regulation of cell growth; F:ATP binding; F:protein binding; P:mitosis; F:cyclin-dependent protein serine/threonine kinase activity; P:cell proliferation; C:cytoplasm; C:nucleus	EC:1.3.99.13
Contig2900	polycomb protein scm		579	10	1.2e-65	0.788	NM_031488	2	3	P:regulation of transcription, DNA-dependent; F:zinc ion binding; C:nucleus	-
Contig7877	pre-mrna-processing ATP-dependent RNA helicase prp5		1609	10	2.3e-79	0.575	NM_016222	2	5	F:helicase activity; F:nucleic acid binding; F:ATP binding; F:hydrolase activity; F:ATP-dependent helicase activity	-
Contig9173	pre-mrna-splicing factor ATP-dependent RNA helicase dhx15-like		871	10	4.1e-51	0.97	NM_001358	1	4	F:ATP-dependent helicase activity; F:nucleic acid binding; C:U12-type spliceosomal complex; F:ATP binding	-
Contig9439	pre-mrna-splicing factor ATP-dependent RNA helicase dhx15-like		747	10	1.2e-71	0.898	NM_001358	1	4	F:ATP-dependent helicase activity; F:nucleic acid binding; C:U12-type spliceosomal complex; F:ATP binding	-
Contig3025	probable ATP-dependent RNA helicase ddx31		561	10	6.4e-34	0.566	NM_004728	2	2	F:organic cyclic compound binding; F:heterocyclic compound binding	-
Contig9044	probable ATP-dependent RNA helicase ddx47-like		1577	10	1.1e-177	0.884	NM_016355	1	3	F:nucleic acid binding; F:ATP binding; F:ATP-dependent helicase activity	-
Contig2072	probable ATP-dependent RNA helicase ddx52-like		728	10	1.6e-73	0.786	NM_001416	3	3	F:helicase activity; F:nucleic acid binding; F:nucleotide binding	-
Contig8617	probable ATP-dependent RNA helicase ddx52-like		843	10	6.3e-50	0.702	NM_004818	1	0	-	-
Contig11019	probable ATP-dependent RNA helicase ddx56		1783	10	9.8e-164	0.785	NM_019082	1	3	F:nucleic acid binding; F:ATP binding; F:ATP-dependent helicase activity	-
Contig1840	probable palmitoyltransferase zdhhc1-like		765	10	3.2e-35	0.53	NM_015457	2	3	F:metal ion binding; F:transferase activity; F:zinc ion binding	-
Contig8048	prohibitin		1600	10	2.2e-114	0.887	NM_001144831	1	1	C:membrane	-
Contig8982	prohibitin		1303	10	8.4e-106	0.892	NM_002634	1	27	P:progesterone receptor signaling pathway; C:nucleoplasm; P:negative regulation of transcription from RNA polymerase II promoter; P:ovarian follicle development; F:histone deacetylase binding; C:extrinsic to mitochondrial outer membrane; P:cellular response to interleukin-6; P:negative regulation of apoptotic process; C:mitochondrial crista; P:organ regeneration; P:response to ethanol; P:negative…	-
Contig884	proteasomal ATPase-associated factor 1		1236	10	4.3e-104	0.639	NM_000430	2	1	F:protein binding	EC:3.6.1.15
Contig7872	proteasome (macropain) beta 6		1151	10	5.4e-74	0.758	NM_002798		3	F:endopeptidase activity; C:proteasome complex; P:proteolysis	-
Contig8618	proteasome (macropain) 26s ATPase 2		669	10	3e-41	0.998	NM_002803	1	6	C:cytoplasm; F:peptidase activity; P:protein catabolic process; F:ATP binding; F:nucleoside-triphosphatase activity; P:proteolysis	-
Contig2929	proteasome (macropain) 26s non- 10		736	10	2.2e-54	0.658	NM_002814	2	1	P:lipid homeostasis	-
Contig7913	proteasome (macropain) 26s non- 11		2025	10	6.2e-158	0.859	NM_002815	1	16	P:protein polyubiquitination; C:nucleoplasm; P:regulation of cellular amino acid metabolic process; P:positive regulation of ubiquitin-protein ligase activity involved in mitotic cell cycle; P:regulation of apoptotic process; P:gene expression; P:viral process; P:negative regulation of ubiquitin-protein ligase activity involved in mitotic cell cycle; C:cytosol; P:antigen processing and presentati…	EC:3.6.1.3
Contig8386	proteasome (macropain) alpha 4		920	10	1.1e-97	0.87	NM_002789	3	18	P:protein polyubiquitination; C:nucleoplasm; F:protein binding; P:regulation of cellular amino acid metabolic process; P:positive regulation of ubiquitin-protein ligase activity involved in mitotic cell cycle; P:regulation of apoptotic process; P:gene expression; P:negative regulation of ubiquitin-protein ligase activity involved in mitotic cell cycle; F:threonine-type endopeptidase activity; C:c…	-
Contig10912	proteasome (macropain) alpha 5		1036	10	7.3e-112	0.907	NM_002790	2	19	P:protein polyubiquitination; C:nucleoplasm; F:protein binding; P:regulation of cellular amino acid metabolic process; P:positive regulation of ubiquitin-protein ligase activity involved in mitotic cell cycle; P:regulation of apoptotic process; P:gene expression; P:viral process; P:negative regulation of ubiquitin-protein ligase activity involved in mitotic cell cycle; F:threonine-type endopeptid…	EC:2.7.11.23
Contig8116	proteasome (macropain) beta 2		871	10	1e-65	0.78	NM_002794	1	19	P:protein polyubiquitination; F:endopeptidase activity; C:nucleoplasm; P:regulation of cellular amino acid metabolic process; P:positive regulation of ubiquitin-protein ligase activity involved in mitotic cell cycle; P:regulation of apoptotic process; P:gene expression; P:viral process; P:response to organic substance; P:negative regulation of ubiquitin-protein ligase activity involved in mitotic…	-
Contig8191	proteasome alpha 1 subunit		1009	10	3.4e-106	0.87	NM_002786	3	8	P:ubiquitin-dependent protein catabolic process; F:threonine-type endopeptidase activity; C:centrosome; F:lipopolysaccharide binding; F:protein binding; P:negative regulation of inflammatory response to antigenic stimulus; C:proteasome core complex, alpha-subunit complex; C:nucleus	EC:2.7.11.23; EC:2.7.11.22
Contig9053	proteasome alpha 6 subunit	yes	1376	10	6.8e-103	0.85	NM_002791	1	5	C:cytoplasm; C:proteasome core complex, alpha-subunit complex; P:ubiquitin-dependent protein catabolic process; C:nucleus; F:threonine-type endopeptidase activity	-
Contig1077	proteasome subunit alpha type-2		1090	10	6.3e-109	0.892	NM_002787	2	5	C:cytoplasm; C:proteasome core complex, alpha-subunit complex; P:ubiquitin-dependent protein catabolic process; C:nucleus; F:threonine-type endopeptidase activity	-
Contig8186	proteasome subunit alpha type-3		1322	10	4.1e-100	0.879	NM_002788	2	5	C:cytoplasm; C:proteasome core complex, alpha-subunit complex; P:ubiquitin-dependent protein catabolic process; C:nucleus; F:threonine-type endopeptidase activity	EC:3.1.4.12
Contig1781	proteasome subunit alpha type-7		779	10	1.3e-108	0.891	NM_002792	1	5	C:cytoplasm; C:proteasome core complex, alpha-subunit complex; P:ubiquitin-dependent protein catabolic process; C:nucleus; F:threonine-type endopeptidase activity	-
Contig647	proteasome subunit beta type-7		1443	10	1.8e-115	0.842	NM_002799		5	C:cytoplasm; C:proteasome core complex; C:nucleus; F:threonine-type endopeptidase activity; P:proteolysis involved in cellular protein catabolic process	-
Contig457	protein disulfide-isomerase a3-like		2150	10	5.1e-144	0.683	NM_018981	1	6	P:cell redox homeostasis; F:electron carrier activity; P:glycerol ether metabolic process; F:protein disulfide oxidoreductase activity; C:endoplasmic reticulum; F:isomerase activity	EC:3.1.4.12
Contig3514	protein disulfide-isomerase a5		514	10	3.6e-21	0.658			6	P:cell redox homeostasis; F:electron carrier activity; P:glycerol ether metabolic process; F:protein disulfide oxidoreductase activity; C:endoplasmic reticulum; F:isomerase activity	-
Contig1950	protein homolog		741	10	5.7e-74	0.782	NM_000268	1	2	C:intracellular part; F:cytoskeletal protein binding	-
Contig2289	protein kinase 3		665	10	6.1e-23	0.504	NM_004586	5	2	P:protein phosphorylation; F:protein serine/threonine kinase activity	EC:3.6.3.44
Contig4072	protein mo25		471	10	2.1e-67	0.944	NM_016289	1	0	-	-
Contig11059	protein phosphatase 1j		347	10	7e-41	0.955	NM_001664	1	6	F:GTP binding; C:intracellular; F:sphingomyelin phosphodiesterase activity; P:metabolic process; C:membrane; P:small GTPase mediated signal transduction	-
Contig1941	protein phosphatase catalytic subunit		750	10	4.2e-112	0.94	NM_002721	1	5	F:metal ion binding; F:protein serine/threonine phosphatase activity; P:cell cycle; P:protein dephosphorylation; C:cytosol	-
Contig175	protein tumorous imaginal mitochondrial-like		1617	10	4.6e-123	0.697	NM_005147	1	1	F:binding	-
Contig176	protein tumorous imaginal mitochondrial-like		1539	10	4.3e-123	0.697	NM_005147	1	1	F:binding	-
Contig9357	protein tyrosine non-receptor type 2		949	10	3e-82	0.707	NM_002827	1	2	F:phosphoprotein phosphatase activity; P:protein dephosphorylation	-
Contig4469	protein yippee-like 5-like		448	10	2.7e-37	0.94	NM_001005404	3	2	P:oxidation-reduction process; F:peptide-methionine (S)-S-oxide reductase activity	EC:3.6.1.15
Contig9765	rad54 homolog b		757	10	4.4e-56	0.81	NM_001273	1	5	F:DNA translocase activity; F:helicase activity; P:double-strand break repair via homologous recombination; F:ATP binding; C:nucleus	-
Contig19	ran binding protein 1		2343	10	2.8e-45	0.645	NM_002882	2	2	P:intracellular transport; C:intracellular	-
Contig5295	ras protein		387	10	1.1e-43	0.997	NM_002884	2	6	P:small GTPase mediated signal transduction; F:sphingomyelin phosphodiesterase activity; P:GTP catabolic process; F:GTPase activity; C:membrane; F:GTP binding	-
Contig2501	ras-related c3 botulinum toxin substrate 1		629	10	2.5e-72	0.866	NM_001791	1	6	F:GTP binding; C:intracellular; F:sphingomyelin phosphodiesterase activity; C:membrane; P:small GTPase mediated signal transduction; P:cell division	EC:2.6.1.1; EC:2.6.1.7
Contig1717	ras-related c3 botulinum toxin substrate 1 (rho small gtp binding protein rac1)		789	10	1.1e-90	0.972	NM_001791	1	53	C:extrinsic to plasma membrane; F:GTP binding; P:inflammatory response; P:viral process; P:regulation of cell migration; P:positive regulation of actin filament polymerization; P:dendrite morphogenesis; P:negative regulation of receptor-mediated endocytosis; P:cell-matrix adhesion; P:axon guidance; P:engulfment of apoptotic cell; P:ruffle assembly; P:anatomical structure arrangement; P:auditory r…	EC:2.6.1.1; EC:2.6.1.7
Contig3148	ras-related protein rab-10		552	10	7.4e-59	0.981	NM_016131	1	4	F:GTP binding; C:plasma membrane; P:small GTPase mediated signal transduction; P:protein transport	-
Contig5068	ras-related protein rab-11a-like		406	10	5.1e-60	0.961	NM_004218	2	3	F:GTP binding; P:small GTPase mediated signal transduction; P:protein transport	-
Contig11218	ras-related protein rab-14-like		1098	10	3.5e-101	0.965	NM_016322	2	3	F:GTP binding; P:small GTPase mediated signal transduction; P:protein transport	-
Contig4429	ras-related protein rab-1a		445	10	7.2e-54	0.95	NM_004161	3	6	F:GTP binding; C:Golgi apparatus; P:vesicle-mediated transport; C:endoplasmic reticulum; P:small GTPase mediated signal transduction; P:protein transport	-
Contig4300	ras-related protein rab-5c		457	10	4.6e-21	0.588	NM_004583	2	1	C:cytoplasmic part	-
Contig5403	ras-related protein rab-7l1-like isoform 1		384	10	2.5e-22	0.698	NM_016131	1	1	F:nucleotide binding	-
Contig6508	replication factor c (activator 1) 37kda		295	10	6.1e-37	0.86	NM_007370	1	9	F:nucleoside-triphosphatase activity; C:microtubule associated complex; F:DNA-directed DNA polymerase activity; P:DNA replication; P:cytoplasmic microtubule organization; F:DNA binding; F:ATP binding; P:lateral inhibition; C:DNA replication factor C complex	-
Contig7879	replication factor c subunit 2		1920	10	1.5e-152	0.895	NM_002914	1	7	F:nucleoside-triphosphatase activity; P:DNA replication; P:double-strand break repair via homologous recombination; F:DNA binding; F:ATP binding; C:nucleoplasm; C:DNA replication factor C complex	EC:2.7.11.23
Contig8869	replication factor c subunit 3		673	10	4.2e-83	0.887	NM_007370	1	8	P:response to organophosphorus; P:DNA replication; P:ATP catabolic process; F:DNA binding; F:ATP binding; F:ATPase activity; C:nucleus; C:DNA replication factor C complex	-
Contig10185	replication factor c subunit 4		550	10	3.2e-33	0.736	NM_007370	1	2	C:DNA replication factor C complex; F:nucleotide binding	-
Contig744	replication factor c subunit 5		1335	10	8.7e-146	0.888	NM_007370	1	6	F:nucleoside-triphosphatase activity; P:DNA replication; F:DNA binding; F:ATP binding; P:retina development in camera-type eye; C:DNA replication factor C complex	EC:2.7.11.0
Contig1237	retinoblastoma binding protein 4		976	10	1.8e-148	0.95	NM_005610	2	13	P:mitotic cell cycle; P:CENP-A containing nucleosome assembly at centromere; C:ESC/E(Z) complex; C:CAF-1 complex; F:histone binding; P:regulation of transcription, DNA-dependent; P:DNA replication; P:negative regulation of cell proliferation; C:NuRD complex; F:DNA-dependent ATPase activity; F:histone deacetylase binding; C:Sin3 complex; C:NURF complex	-
Contig4420	ribose-phosphate pyrophosphokinase		447	10	2.5e-51	0.798	NM_002766	1	5	P:nucleotide biosynthetic process; F:kinase activity; P:phosphorylation; F:ribose phosphate diphosphokinase activity; F:magnesium ion binding	-
Contig2341	ribosomal protein l14		679	10	1.5e-48	0.789	NM_003973		1	C:ribonucleoprotein complex	-
Contig8999	ribosomal protein l35		631	10	3.8e-37	0.875	NM_007209		10	P:translational initiation; P:viral transcription; F:mRNA binding; C:nucleolus; F:structural constituent of ribosome; P:translational elongation; P:translational termination; P:SRP-dependent cotranslational protein targeting to membrane; C:cytosolic large ribosomal subunit; P:nuclear-transcribed mRNA catabolic process, nonsense-mediated decay	-
Contig240	ribosomal protein s3a		1248	10	4e-118	0.897			13	P:nuclear-transcribed mRNA catabolic process, nonsense-mediated decay; P:translational termination; P:translational initiation; F:protein binding; P:translational elongation; C:nucleolus; P:induction of apoptosis; P:cell differentiation; F:structural constituent of ribosome; F:RNA binding; P:viral transcription; P:SRP-dependent cotranslational protein targeting to membrane; C:cytosolic small ribo…	-
Contig5256	ribosomal protein s6 kinase alpha-		401	10	1.3e-42	0.768	NM_004586	5	3	P:phosphorylation; F:protein serine/threonine kinase activity; F:nucleotide binding	-
Contig2067	ribosomal protein s6 kinase beta-1-like		715	10	2.9e-117	0.891	NM_003161	2	50	C:cell surface; P:response to electrical stimulus involved in regulation of muscle adaptation; P:positive regulation of translational initiation; P:response to glucagon stimulus; P:skeletal muscle contraction; C:neuron projection; P:response to nutrient; P:G1/S transition of mitotic cell cycle; F:phosphatidylinositol phospholipase C activity; P:protein kinase B signaling cascade; P:response to gl…	-
Contig9819	ribosomal protein s6 kinase delta-1 isoform 2		799	10	4.4e-30	0.791	NM_004586	5	6	F:phosphatidylinositol binding; C:early endosome; F:protein kinase activity; P:protein phosphorylation; F:ATP binding; P:cell communication	-
Contig9130	ribosomal protein ubq l40e		735	10	6.2e-65	0.978	NM_003333	1	7	C:microtubule associated complex; F:structural constituent of ribosome; C:lipid particle; P:cellular protein modification process; P:ubiquitin-dependent protein catabolic process; C:cytosolic large ribosomal subunit; P:translation	-
Contig521	ribosomal RNA methyltransferase nop2		1792	10	1.4e-157	0.774	NM_006170	4	5	C:nucleolus; F:S-adenosylmethionine-dependent methyltransferase activity; F:RNA binding; P:rRNA processing; P:methylation	-
Contig702	ribosome biogenesis protein wdr12 homolog		1423	10	1.1e-114	0.653	NM_018256	2	2	C:nucleolus; P:rRNA processing	-
Contig1080	ribosome production factor 1		1063	10	2.8e-88	0.751	NM_025065	1	3	C:nucleolus; F:RNA binding; P:ribosome biogenesis	-
Contig9766	rna-binding motif x-linked 2		1288	10	5.1e-55	0.819	NM_015235	1	2	F:nucleotide binding; F:RNA binding	-
Contig519	s-adenosylhomocysteine hydrolase		1800	10	0	0.9	NM_000687	2	4	C:cytoplasm; P:S-adenosylmethionine cycle; F:adenosylhomocysteinase activity; P:one-carbon metabolic process	EC:3.6.4.3
Contig11029	scf complex protein cul-1		404	10	1.3e-60	0.941	NM_003592	1	0	-	EC:3.6.3.6
Contig8295	septin 6		2841	10	1.4e-59	0.848			3	F:GTP binding; P:cell cycle; C:septin complex	-
Contig3686	septin-1-like isoform 2		497	10	2.1e-66	0.896			11	P:smoothened signaling pathway; C:midbody; C:cilium membrane; P:cell division; C:septin complex; C:cleavage furrow; F:protein binding; P:mitosis; C:spindle; P:cilium assembly; F:GTP binding	-
Contig946	serine arginine-rich splicing factor 2-like		1154	10	1.7e-43	0.914	NM_003016	1	2	F:nucleic acid binding; F:nucleotide binding	EC:5.2.1.8
Contig1268	serine threonine protein		963	10	1.2e-49	0.774	NM_002577	2	3	P:phosphorylation; F:protein kinase activity; F:nucleotide binding	-
Contig998	serine threonine protein		1115	10	2.8e-115	0.675	NM_002710	2	1	F:hydrolase activity	-
Contig2587	serine threonine-protein kinase chk2-like		621	10	3.9e-59	0.724	NM_004759	1	8	P:regulation of primary metabolic process; P:response to DNA damage stimulus; P:nucleic acid metabolic process; F:protein kinase activity; P:protein phosphorylation; F:binding; P:regulation of macromolecule metabolic process; P:intracellular signal transduction	-
Contig6106	serine threonine-protein kinase dclk1		332	10	2.9e-27	0.767	NM_006742	1	4	P:central nervous system development; P:protein phosphorylation; F:protein kinase activity; P:axonogenesis	-
Contig765	serine threonine-protein kinase nek2		1308	10	2.3e-47	0.694	NM_003157	3	7	P:protein phosphorylation; P:organelle organization; F:protein kinase activity; P:chromosome segregation; C:intracellular non-membrane-bounded organelle; C:intracellular organelle part; F:nucleotide binding	-
Contig8691	serine threonine-protein kinase plk4		1354	10	1.9e-90	0.72	NM_003952	1	8	P:protein phosphorylation; P:positive regulation of centriole replication; F:protein serine/threonine kinase activity; P:trophoblast giant cell differentiation; C:nucleolus; F:protein tyrosine kinase activity; F:ATP binding; C:centriole	EC:3.5.99.6
Contig499	serine threonine-protein kinase vrk1	yes	1853	10	1.2e-64	0.691	NM_006296	1	5	P:protein autophosphorylation; F:protein serine/threonine kinase activity; C:Golgi stack; P:Golgi disassembly; C:nucleus	EC:2.7.11.0
Contig1142	serine threonine-protein phosphatase 2a 56 kda regulatory subunit delta isoform-like		1042	10	3e-142	0.889	NM_006245	3	8	P:cellular response to growth factor stimulus; F:protein binding; P:positive regulation of neurotrophin TRK receptor signaling pathway; C:protein phosphatase type 2A complex; P:regulation of protein autophosphorylation; F:protein phosphatase type 2A regulator activity; P:positive regulation of neuron projection development; P:positive regulation of transcription from RNA polymerase II promoter	-
Contig1272	serine threonine-protein phosphatase 2a catalytic subunit alpha isoform-like		958	10	3.3e-161	0.98	NM_001009552	2	17	P:proteasomal ubiquitin-dependent protein catabolic process; C:cytosol; P:protein dephosphorylation; P:response to antibiotic; C:spindle pole; F:metal ion binding; P:regulation of gene expression; F:protein C-terminus binding; C:chromosome, centromeric region; P:fibroblast growth factor receptor signaling pathway; F:protein serine/threonine phosphatase activity; P:negative regulation of Ras prote…	-
Contig11217	serine threonine-protein phosphatase 4 catalytic subunit		1517	10	4.8e-154	0.936	NM_002720	2	1	F:phosphoprotein phosphatase activity	EC:3.1.3.16
Contig1012	serine-arginine repressor protein (35 kda)		1111	10	3.2e-44	0.896	NM_006625	2	10	F:RNA binding; P:mRNA 5'-splice site recognition; F:RS domain binding; P:regulation of alternative mRNA splicing, via spliceosome; P:negative regulation of mRNA splicing, via spliceosome; F:nucleotide binding; P:cytoplasmic transport; F:unfolded protein binding; C:nucleoplasm; P:assembly of spliceosomal tri-snRNP	-
Contig9994	serine-threonine kinase receptor-associated protein		1067	10	9.4e-107	0.717	NM_007178	1	5	P:RNA processing; C:intracellular membrane-bounded organelle; P:negative regulation of transforming growth factor beta receptor signaling pathway; P:negative regulation of transcription from RNA polymerase II promoter; F:receptor binding	EC:3.4.25.0
Contig1948	serine-threonine kinase-like protein		743	10	5.1e-92	0.928	NM_004834	1	0	-	-
Contig1692	serum glucocorticoid regulated kinase 1		805	10	2.3e-111	0.91	NM_005163	2	27	F:cofactor binding; P:positive regulation of dendrite morphogenesis; P:positive regulation of cell growth; C:neuron projection; P:response to DNA damage stimulus; P:cellular response to insulin stimulus; P:visual learning; P:negative regulation of apoptotic process; F:3-phosphoinositide-dependent protein kinase binding; F:phosphatidylinositol binding; P:positive regulation of sodium ion transport…	-
Contig9315	sfrs protein kinase 2		787	10	1.9e-50	0.86	NM_003992	1	20	P:angiogenesis; P:positive regulation of gene expression; P:intracellular protein kinase cascade; P:regulation of mRNA splicing, via spliceosome; P:nuclear speck organization; C:cytoplasm; C:nucleolus; P:positive regulation of cell proliferation; P:protein phosphorylation; F:protein serine/threonine kinase activity; P:spliceosomal complex assembly; F:magnesium ion binding; P:negative regulation o…	-
Contig3986	short chain alcohol		471	10	6.3e-18	0.654			2	P:embryo development ending in birth or egg hatching; P:multicellular organismal response to stress	-
Contig7973	short-chain dehydrogenase		934	10	1.3e-70	0.74	NM_020905	1	1	P:metabolic process	-
Contig3533	smarcd1 protein		510	10	1.3e-52	0.817			7	C:npBAF complex; C:nBAF complex; F:protein complex scaffold; P:chromatin-mediated maintenance of transcription; P:nervous system development; C:SWI/SNF complex; P:nucleosome disassembly	-
Contig1069	solute carrier family 25 member 42-like		1218	10	4.4e-61	0.809			3	C:mitochondrial inner membrane; C:integral to membrane; P:transmembrane transport	-
Contig1790	solute carrier family member 27		779	10	1.6e-82	0.783	NM_003562	1	1	C:membrane	-
Contig1356	spastin		929	10	1.8e-57	0.824	NM_013245	3	23	C:microtubule organizing center; P:negative regulation of apoptotic process; F:microtubule-severing ATPase activity; P:cytoplasmic microtubule organization; P:cell division; C:integral to membrane; P:microtubule severing; C:microtubule; F:microtubule binding; P:positive regulation of microtubule depolymerization; F:alpha-tubulin binding; ; P:positive regulation of axon extension; P:microtubule bu…	-
Contig1970	spermatogenesis associated 5-like 1		737	10	3.5e-57	0.668	NM_024063	1	4	F:ATP binding; F:nucleotide binding; F:nucleoside-triphosphatase activity; C:cytoplasm	-
Contig9715	spermatogenesis-associated protein 5-like		872	10	2.6e-79	0.801	NM_007126	2	6	P:spermatogenesis; P:cell differentiation; P:multicellular organismal development; F:ATP binding; F:nucleoside-triphosphatase activity; C:mitochondrion	EC:3.4.25.0
Contig3826	steroid receptor-interacting snf2 domain protein		487	10	1e-63	0.841	NM_001273	1	5	F:ATP binding; F:helicase activity; C:nucleus; F:DNA binding; F:transferase activity	-
Contig8302	subfamily a member 2		1226	10	2.7e-76	0.741	NM_005880	1	2	F:metal ion binding; F:protein binding	EC:2.7.11.24
Contig416	subfamily member 1		2948	10	2.5e-139	0.792	NM_005880	1	14	F:heat shock protein binding; P:sperm motility; F:zinc ion binding; P:DNA damage response, detection of DNA damage; P:protein folding; P:response to heat; P:spermatogenesis; F:ATP binding; F:low-density lipoprotein particle receptor binding; F:unfolded protein binding; P:response to unfolded protein; C:cytoplasm; P:androgen receptor signaling pathway; C:membrane	-
Contig2419	subfamily member 12		650	10	3.1e-49	0.747	NM_017626	1	1	F:protein binding	-
Contig607	sumo1 activating enzyme subunit 1		1520	10	2.4e-86	0.689	NM_005500	2	10	F:ubiquitin activating enzyme activity; F:enzyme activator activity; F:ATP-dependent protein binding; P:protein sumoylation; P:protein ubiquitination; P:positive regulation of catalytic activity; F:protein C-terminus binding; C:nucleus; F:SUMO activating enzyme activity; F:protein heterodimerization activity	-
Contig2744	swi snf-related matrix-associated actin-dependent regulator of chromatin subfamily d member 1-like		590	10	2.7e-52	0.843			0	-	-
Contig789	synapse-associated protein		1279	10	9.9e-35	0.892	NM_004087	2	1	F:guanylate kinase activity	EC:2.7.7.0
Contig1229	synaptic vesicle-associated gtp-binding		983	10	1e-112	0.961	NM_016131	1	4	F:GTP binding; F:sphingomyelin phosphodiesterase activity; P:small GTPase mediated signal transduction; P:protein transport	EC:2.7.11.0; EC:2.7.10.0
Contig696	taf5-like RNA polymerase p300 cbp-associated factor -associated 65kda		1378	10	1.1e-47	0.722	NM_014409	1	3	F:transferase activity, transferring acyl groups; P:histone acetylation; C:nucleus	EC:3.6.1.15
Contig1661	tata box-binding protein 1		832	10	7.1e-58	0.841			5	F:DNA binding; P:transcription initiation from RNA polymerase II promoter; F:2-alkenal reductase [NAD(P)] activity; P:oxidation-reduction process; P:regulation of transcription, DNA-dependent	-
Contig734	tata-box-binding protein		1335	10	1.4e-95	0.917			7	P:gastrulation; P:transcription initiation from RNA polymerase II promoter; P:regulation of transcription, DNA-dependent; F:DNA binding; P:mRNA catabolic process; F:sequence-specific DNA binding transcription factor activity; C:transcription factor TFIID complex	-
Contig6679	t-complex protein 1 subunit		348	10	1.3e-42	0.939	NM_030752	1	4	P:protein folding; C:cytoplasm; F:unfolded protein binding; F:ATP binding	-
Contig532	t-complex protein 1 subunit alpha		1743	10	2e-150	0.887	NM_030752	1	4	P:protein folding; C:cytoplasm; F:unfolded protein binding; F:ATP binding	-
Contig9262	t-complex protein 1 subunit delta		1088	10	3.1e-125	0.914	NM_006430	1	4	P:protein folding; C:cytoplasm; F:unfolded protein binding; F:ATP binding	EC:5.2.1.8
Contig211	t-complex protein 1 subunit theta		1363	10	3.3e-116	0.837	NM_006585	1	5	P:protein folding; C:microtubule organizing center; P:behavioral response to nicotine; F:ATP binding; F:unfolded protein binding	-
Contig7899	t-complex protein 1 subunit theta		1270	10	4.8e-98	0.864	NM_006585	1	5	C:cytoplasm; P:protein folding; P:behavioral response to nicotine; F:ATP binding; F:unfolded protein binding	EC:2.7.1.67
Contig1821	t-complex protein 1 subunit zeta		772	10	2.1e-94	0.854	NM_001762	1	5	C:chaperonin-containing T-complex; P:chaperone mediated protein folding independent of cofactor; F:ATP binding; F:unfolded protein binding; C:microtubule	-
Contig9265	t-complex protein 1 subunit zeta-2-like isoform 1		937	10	2.4e-57	0.777	NM_001762	1	4	P:protein folding; C:cytoplasm; F:unfolded protein binding; F:ATP binding	-
Contig1434	tfii-f-interacting ctd including nli-interacting		896	10	1e-105	0.871	NM_005730	1	11	P:protein dephosphorylation; P:nuclear envelope organization; C:nuclear membrane; C:integral to membrane; C:Nem1-Spo7 phosphatase complex; P:positive regulation of triglyceride biosynthetic process; F:protein serine/threonine phosphatase activity; P:nervous system development; P:cell differentiation; C:perinuclear region of cytoplasm; C:endoplasmic reticulum membrane	EC:1.14.11.27; EC:1.13.11.0
Contig1607	thioredoxin 2		830	10	3.5e-33	0.817	NM_012473	1	6	C:nucleolus; F:electron carrier activity; P:cell redox homeostasis; P:glycerol ether metabolic process; F:protein disulfide oxidoreductase activity; C:mitochondrion	EC:3.1.4.12
Contig10658	thioredoxin domain containing 9		895	10	3.2e-56	0.788	NM_005783	1	1	P:cell redox homeostasis	-
Contig1810	thioredoxin domain-containing protein c		827	10	7.6e-28	0.662	NM_005783	1	0	-	-
Contig3457	thioredoxin-dependent peroxide mitochondrial		552	10	1.5e-39	0.803	NM_005809	1	3	P:oxidation-reduction process; F:antioxidant activity; F:peroxiredoxin activity	-
Contig10392	tpa_inf: myotrophin		741	10	5.7e-34	0.764	NM_025235	3	0	-	-
Contig691	transcription initiation factor iib		1399	10	1.4e-122	0.846	NM_001514	2	5	P:translational initiation; P:DNA-dependent transcription, initiation; F:translation initiation factor activity; F:zinc ion binding; P:regulation of transcription, DNA-dependent	-
Contig3912	transcriptional repressor protein yy1-like		1799	10	6.9e-75	0.905	NM_003403	1	3	F:zinc ion binding; F:nucleic acid binding; C:intracellular	-
Contig1011	transducin -like 3		1108	10	3.5e-71	0.583	NM_000430	2	3	P:lymphocyte differentiation; P:thymus development; P:regulation of cell cycle process	EC:3.6.4.3
Contig7956	transducin -like 3		1336	10	3e-100	0.711	NM_006784	1	4	P:lymphocyte differentiation; P:thymus development; P:regulation of cell cycle process; C:nucleolus	-
Contig1713	transforming protein		795	10	6.2e-48	0.907	NM_001664	1	4	F:GTP binding; C:intracellular; C:plasma membrane; P:small GTPase mediated signal transduction	-
Contig563	translation elongation		1618	10	1.5e-150	0.774	NM_003321	2	4	P:primary metabolic process; F:transferase activity; F:nucleotide binding; P:cellular metabolic process	-
Contig3617	translation elongation factor tu		501	10	1.1e-35	0.787	NM_003321		6	F:translation elongation factor activity; P:translational elongation; P:GTP catabolic process; F:GTPase activity; C:cytoplasm; F:GTP binding	-
Contig413	translocase of outer mitochondrial membrane 70 homolog a		4257	10	1e-120	0.619	NM_014820	1	1	C:mitochondrion	EC:2.7.11.0
Contig626	triosephosphate isomerase		1489	10	8.5e-87	0.803	NM_000365	1	4	P:gluconeogenesis; F:triose-phosphate isomerase activity; P:pentose-phosphate shunt; P:glycolysis	EC:3.6.1.3
Contig514	trna (cytosine-5-)-methyltransferase nsun2		1881	10	1.2e-143	0.702	NM_017755	1	4	F:tRNA (cytosine-5-)-methyltransferase activity; C:nucleolus; P:tRNA methylation; C:cytoplasm	-
Contig428	tubulin alpha-1 chain		2478	10	0	0.975	NM_006082	2	12	C:tubulin complex; P:mitotic spindle organization; P:mitotic spindle assembly checkpoint; F:GTP binding; P:GTP catabolic process; C:astral microtubule; P:protein polymerization; C:centrosome; P:antimicrobial humoral response; F:GTPase activity; P:microtubule-based movement; F:structural constituent of cytoskeleton	-
Contig503	tubulin alpha-1 chain		1875	10	0	0.991	NM_032704	2	8	C:microtubule; P:protein polymerization; P:GTP catabolic process; P:microtubule-based movement; F:GTPase activity; F:structural molecule activity; C:cytoplasm; F:GTP binding	EC:6.3.2.19
Contig10750	tubulin alpha-1 chain		353	10	1.3e-10	0.84	NM_032704		8	C:axonemal microtubule; P:protein polymerization; P:GTP catabolic process; P:microtubule-based movement; F:GTPase activity; F:structural molecule activity; C:cytoplasm; F:GTP binding	-
Contig9844	tyrosine kinase receptor cad96ca-like		1208	10	6.3e-28	0.656	NM_002227	5	5	F:ATP binding; F:protein kinase activity; P:protein phosphorylation; F:protein tyrosine kinase activity; F:transferase activity, transferring phosphorus-containing groups	-
Contig263	u3 small nucleolar ribonucleoprotein protein imp4		1135	10	1e-117	0.833	NM_033416	2	2	F:nucleic acid binding; C:ribonucleoprotein complex	EC:6.3.2.19
Contig5469	u3 small nucleolar RNA-interacting protein 2		381	10	7.4e-43	0.773	NM_014409	1	0	-	-
Contig8238	u4 u6 small nuclear ribonucleoprotein prp31		1138	10	2.1e-110	0.774	NM_015629	1	12	C:U4 snRNP; F:snRNP binding; C:MLL1 complex; F:RNA binding; C:Cajal body; C:nuclear speck; C:U2-type spliceosomal complex; C:U4atac snRNP; F:protein binding; C:U4/U6 x U5 tri-snRNP complex; P:retina development in camera-type eye; P:assembly of spliceosomal tri-snRNP	-
Contig286	u4 u6 small nuclear ribonucleoprotein prp4		1176	10	2e-110	0.851	NM_004697	2	7	C:U4/U6 snRNP; P:RNA splicing; C:Cajal body; F:nucleic acid binding; C:spliceosomal complex; C:nuclear speck; P:mRNA processing	EC:2.3.1.48; EC:2.3.1.32
Contig7914	u5 small nuclear ribonucleoprotein 40 kda protein		1473	10	9.2e-152	0.841	NM_004814	1	6	C:cytoplasm; C:nucleolus; P:RNA splicing; F:nucleic acid binding; P:mRNA processing; C:catalytic step 2 spliceosome	-
Contig3288	ubiquitin protein		564	10	5.9e-62	0.95	NM_003336	2	3	P:protein ubiquitination; F:ATP binding; F:ubiquitin-protein ligase activity	-
Contig1980	ubiquitin protein ligase e3 component n-recognin 7		731	10	3.4e-71	0.765	NM_175748	1	2	F:metal ion binding; F:ligase activity	EC:6.3.2.0
Contig419	ubiquitin thioesterase otub1-like		2860	10	3.5e-64	0.69	NM_017670	2	7	P:negative regulation of double-strand break repair; F:NEDD8-specific protease activity; F:ubiquitin protein ligase binding; F:ubiquitin binding; P:negative regulation of histone H2A K63-linked ubiquitination; F:ubiquitin-specific protease activity; P:protein K48-linked deubiquitination	-
Contig9320	ubiquitin-conjugating enzyme		739	10	2.1e-44	0.69	NM_003339	2	4	F:ATP binding; F:ligase activity; F:nucleotide binding; F:acid-amino acid ligase activity	-
Contig9061	ubiquitin-conjugating enzyme		841	10	5e-67	0.885	NM_003340	2	23	P:cyclin catabolic process; P:determination of adult lifespan; P:regulation of R7 cell differentiation; P:growth; P:regulation of protein stability; P:female germ-line stem cell division; P:protein ubiquitination involved in ubiquitin-dependent protein catabolic process; P:chromosome organization; P:gonad development; P:apoptotic process; P:embryo development ending in birth or egg hatching; P:mi…	-
Contig1398	ubiquitin-conjugating enzyme		925	10	5.6e-41	0.778	NM_021988	2	1	F:ubiquitin-protein ligase activity	EC:1.11.1.15
Contig541	ubiquitin-conjugating enzyme e2		1733	10	2.1e-68	0.879	NM_003339	2	15	P:cyclin catabolic process; F:protein binding; P:regulation of R7 cell differentiation; P:regulation of protein stability; P:female germ-line stem cell division; P:chromosome organization; P:mitosis; F:ubiquitin-protein ligase activity; P:protein ubiquitination; P:spermatid development; P:male meiosis; C:microtubule associated complex; P:germ-line stem cell maintenance; P:neuron remodeling; F:ATP…	-
Contig3295	ubiquitin-conjugating enzyme e2 11		536	10	8.5e-65	0.88	NM_003348	2	2	F:ubiquitin-protein ligase activity; P:protein ubiquitination	-
Contig1531	ubiquitin-conjugating enzyme e2 7		858	10	3.3e-55	0.859	NM_017811	1	3	P:protein ubiquitination; F:ATP binding; F:ubiquitin-protein ligase activity	-
Contig3125	ubiquitin-conjugating enzyme e2 g2		555	10	2.4e-81	0.938	NM_003343	4	3	P:protein ubiquitination; F:ATP binding; F:ubiquitin-protein ligase activity	-
Contig107	ubiquitin-conjugating enzyme e2 q1		353	10	4.8e-26	0.861	NM_017582	1	1	F:acid-amino acid ligase activity	EC:2.7.11.0
Contig9665	ubiquitin-conjugating enzyme e2 q1		488	10	5.9e-32	0.709	NM_017582	1	1	F:acid-amino acid ligase activity	-
Contig7852	ubiquitin-conjugating enzyme e2 s-like		1193	10	5.2e-75	0.816	NM_003339	2	9	P:protein K11-linked ubiquitination; P:exit from mitosis; P:cell division; P:anaphase-promoting complex-dependent proteasomal ubiquitin-dependent protein catabolic process; F:ubiquitin-protein ligase activity; F:ATP binding; P:free ubiquitin chain polymerization; P:activation of anaphase-promoting complex activity; C:anaphase-promoting complex	-
Contig84	ubiquitin-conjugating enzyme e2 s-like		1072	10	4.4e-75	0.816	NM_003339	2	9	P:protein K11-linked ubiquitination; P:exit from mitosis; P:cell division; P:anaphase-promoting complex-dependent proteasomal ubiquitin-dependent protein catabolic process; F:ubiquitin-protein ligase activity; F:ATP binding; P:free ubiquitin chain polymerization; P:activation of anaphase-promoting complex activity; C:anaphase-promoting complex	-
Contig2406	ubiquitin-conjugating enzyme e2c		654	10	3.7e-41	0.676	NM_003337	2	15	P:cyclin catabolic process; P:positive regulation of exit from mitosis; C:nucleoplasm; P:protein K11-linked ubiquitination; F:protein binding; P:protein K48-linked ubiquitination; P:positive regulation of ubiquitin-protein ligase activity involved in mitotic cell cycle; P:free ubiquitin chain polymerization; C:anaphase-promoting complex; P:mitotic spindle assembly checkpoint; P:negative regulatio…	EC:3.6.1.3
Contig8994	ubiquitin-conjugating enzyme e2d 3 (ubc4 5 yeast) isoform cra_a		1965	10	8e-64	0.918	NM_003340	2	20	P:transcription initiation from RNA polymerase II promoter; C:nucleoplasm; P:protein K11-linked ubiquitination; P:negative regulation of transcription from RNA polymerase II promoter; F:protein binding; P:protein K48-linked ubiquitination; P:proteasomal ubiquitin-dependent protein catabolic process; P:transforming growth factor beta receptor signaling pathway; P:protein monoubiquitination; P:apop…	EC:3.6.1.3
Contig9312	ubiquitin-conjugating enzyme e2n		1757	10	9e-80	0.907	NM_003348	2	28	P:DNA damage response, detection of DNA damage; P:protein K63-linked ubiquitination; P:regulation of histone ubiquitination; P:Toll signaling pathway; P:toll-like receptor 4 signaling pathway; P:double-strand break repair via homologous recombination; P:toll-like receptor 2 signaling pathway; C:UBC13-UEV1A complex; F:ubiquitin binding; C:cytosol; P:ubiquitin-dependent protein catabolic process; C…	-
Contig2231	ubiquitin-conjugating enzyme e2r		685	10	2e-57	0.922	NM_017811	1	4	P:protein ubiquitination; F:ATP binding; F:ubiquitin-protein ligase activity; P:neurogenesis	EC:3.6.4.3
Contig4241	ubiquitin-protein ligase e3c		461	10	5.4e-62	0.847	NM_014671	1	3	P:protein polyubiquitination; F:ubiquitin-protein ligase activity; C:intracellular	-
Contig441	uncharacterized protein c19orf29-like		2288	10	0	0.776			0	-	-
Contig10953	universal minicircle sequence binding protein		2445	10	9.1e-44	0.542	NM_003418	1	4	F:nucleic acid binding; P:regulation of transcription, DNA-dependent; P:positive regulation of cellular process; C:intracellular part	-
Contig954	upf0534 protein c4orf43 homolog		1151	10	6.1e-33	0.639	NM_002454	1	3	F:molecular_function; P:biological_process; C:cellular_component	-
Contig11213	vacuolar h		1441	10	0	0.931	NM_001686	5	12	F:proton-transporting ATPase activity, rotational mechanism; F:hydrogen-exporting ATPase activity, phosphorylative mechanism; F:proton-transporting ATP synthase activity, rotational mechanism; P:ATP hydrolysis coupled proton transport; P:vacuolar acidification; P:plasma membrane ATP synthesis coupled proton transport; C:early endosome; C:brush border; C:vacuolar proton-transporting V-type ATPase,…	-
Contig717	vasa-like protein		1364	10	1.1e-82	0.771	NM_001356	2	0	-	-
Contig463	v-mos moloney murine sarcoma viral oncogene homolog		2089	10	1.5e-44	0.537	NM_004836	6	6	F:ATP binding; F:protein kinase activity; F:nucleotide binding; P:protein phosphorylation; F:transferase activity, transferring phosphorus-containing groups; F:protein serine/threonine kinase activity	-
Contig1907	von hippel-lindau binding protein 1		751	10	2.6e-58	0.792	NM_003372	1	3	P:protein folding; C:prefoldin complex; F:unfolded protein binding	-
Contig844	wd domain-containing protein		1229	10	2e-97	0.77	NM_006784	1	2	C:nuclear membrane; C:nucleolus	-
Contig803	wd repeat protein bub3-like		1284	10	1.6e-106	0.888	NM_004725	1	6	P:attachment of spindle microtubules to kinetochore; P:mitotic sister chromatid segregation; P:spindle assembly checkpoint; C:kinetochore; P:regulation of chromosome segregation; C:nucleus	-
Contig10012	wd repeat-containing protein 3		778	10	5.3e-49	0.634	NM_006784	1	3	C:nuclear membrane; C:nucleolus; C:nucleus	-
Contig228	wd repeat-containing protein 61		1193	10	2.3e-124	0.885	NM_025234	3	10	C:CDC73/Paf1 complex; P:negative regulation of myeloid cell differentiation; P:positive regulation of histone H3-K79 methylation; P:Wnt receptor signaling pathway; P:positive regulation of transcription elongation from RNA polymerase II promoter; C:Ski complex; P:positive regulation of histone H3-K4 methylation; P:positive regulation of transcription from RNA polymerase II promoter; P:histone H3-…	-
Contig825	wd40 repeat-containing protein smu1		1256	10	0	0.92	NM_018225	2	2	C:nucleus; C:cytoplasm	-
Contig4410	yeats domain containing 4		474	10	2.3e-60	0.85	NM_005934	3	2	C:nucleus; P:regulation of transcription, DNA-dependent	-
Contig154	zgc:172187 protein		840	10	1.7e-74	1	NM_021009	1	1	F:molecular_function	-
Contig9158	zgc:172187 protein		806	10	5.1e-82	0.992	NM_021009	1	3	C:nucleus; C:cytoplasm; F:protease binding	-
Contig6657	zinc and double phd fingers family 2		282	10	2e-17	0.868			3	F:zinc ion binding; F:nucleic acid binding; C:intracellular	-
Contig3114	zinc finger		556	10	1.2e-11	0.613	NM_006626	1	3	F:nucleic acid binding; F:zinc ion binding; C:intracellular	-
Contig687	zinc finger protein		1389	10	6e-37	0.842	NM_006007	1	2	F:zinc ion binding; F:DNA binding	-
Contig1608	zinc finger protein 271-like		822	10	5.4e-31	0.719	NM_001099269	2	0	-	-
Contig1139	zinc finger protein 271-like		1026	10	9.9e-52	0.651	NM_003430	3	0	-	EC:4.2.1.17; EC:4.2.1.74
Contig4087	zinc finger protein 271-like		466	10	4.3e-51	0.728	NM_003430	3	0	-	-
Contig5280	zinc finger protein 271-like		388	10	3.9e-12	0.658	NM_003430	3	0	-	EC:2.7.11.24
Contig6183	zinc finger protein 271-like		323	10	8.2e-34	0.766	NM_003430	3	3	P:transcription, DNA-dependent; F:nucleic acid binding; C:intracellular	-
Contig9147	zinc finger protein 271-like		765	10	1.6e-42	0.554	NM_003430	3	0	-	-
Contig10996	zinc finger protein 271-like		200	10	1.4e-12	0.688	NM_005612	1	0	-	EC:3.6.1.15; EC:3.4.24.0
Contig10807	zinc finger protein 271-like		1057	10	5.8e-36	0.718	NM_007152	2	0	-	-
Contig1739	zinc finger protein 271-like		791	10	4.1e-36	0.603	NM_007152	2	0	-	EC:3.4.25.0
Contig7054	zinc finger protein 271-like		232	10	9.7e-17	0.668	NM_007152	2	1	F:binding	EC:3.4.25.0
Contig7960	zinc finger protein 28		2143	10	6e-69	0.582	NM_006991	1	7	P:regulation of transcription, DNA-dependent; P:transcription, DNA-dependent; F:zinc ion binding; C:nucleus; F:DNA binding; F:nucleic acid binding; C:intracellular	-
Contig2315	zinc finger protein 333-like		667	10	3.4e-53	0.551	NM_003421	2	3	F:nucleic acid binding; F:zinc ion binding; C:intracellular	-
Contig4998	zinc finger protein 347		395	10	2.3e-30	0.729	NM_003430	3	1	P:transcription, DNA-dependent	-
Contig2003	zinc finger protein 429-like		666	10	1.1e-12	0.684	NM_001271649	1	1	F:binding	EC:3.1.1.0
Contig1804	zinc finger protein 568		775	10	2.3e-34	0.61	NM_001135178	1	1	F:binding	-
Contig1965	zinc finger protein 630		733	10	1.7e-14	0.627	NM_007130	1	7	P:regulation of transcription, DNA-dependent; F:nucleic acid binding; P:transcription, DNA-dependent; F:zinc ion binding; C:nucleus; F:DNA binding; C:intracellular	EC:3.4.25.0
Contig6545	zinc finger protein 64 isoforms 1 and 2-like		387	10	7.9e-13	0.607	NM_006626	1	3	F:nucleic acid binding; F:zinc ion binding; C:intracellular	-
Contig9383	zinc finger protein 716		659	10	1.2e-23	0.589	NM_003430	3	9	F:metal ion binding; P:regulation of transcription, DNA-dependent; F:nucleic acid binding; F:zinc ion binding; C:intracellular; F:molecular_function; P:biological_process; C:cellular_component; C:nucleus	-
Contig3847	zinc finger protein 724-like		455	10	6.9e-18	0.551	NM_003430	3	0	-	-
Contig4838	zinc finger protein 729- partial		456	1	9.4e-06	0.41	NM_032584	2	0	-	-
Contig10906	zinc finger protein 845		543	10	1.4e-21	0.69	NM_032584	2	4	F:metal ion binding; P:transcription, DNA-dependent; F:nucleic acid binding; C:intracellular	EC:6.3.2.19
Contig9736	zinc finger protein 91-like		309	10	6.4e-31	0.712	NM_018657	1	0	-	-
Contig10452	zinc finger protein 92 isoform 2		326	9	6.1e-16	0.573333	NM_007152	2	2	F:binding; C:nucleolus	EC:3.4.25.0
Contig4535	zinc finger protein 94		435	10	1.7e-24	0.605	NM_007152	2	1	F:metal ion binding	EC:3.4.25.0
Contig3857	zinc finger protein with krab and scan domains 4		486	10	1.5e-27	0.555	NM_003421	2	5	F:metal ion binding; P:regulation of transcription, DNA-dependent; F:nucleic acid binding; F:zinc ion binding; C:intracellular	EC:2.7.7.0
Contig1114	zinc finger protein xfin-like		1045	10	2.8e-34	0.628	NM_003430	3	5	F:metal ion binding; P:regulation of transcription, DNA-dependent; F:nucleic acid binding; F:zinc ion binding; C:intracellular	-
Contig7950	zinc transporter slc39a7 precursor		1207	10	1.4e-65	0.8	NM_006979	1	4	C:membrane; P:zinc ion transport; F:zinc ion transmembrane transporter activity; P:transmembrane transport	EC:3.6.1.15

## Sheet: Supp Table 2
Supplementary Table 2 GO terms that are enriched in the conserved maternal transcript dataset
				P-Value	Number in	Number in	Number in	Number not	Number not
GO-ID	Term*	Category	FDR	< 1E-5 after FDR	test group	1 cell reference	reference total	annotated in test	annotated reference
GO:0001883	purine nucleoside binding	F	2.17118e-52	7.75453e-56	160	161	321	230	1928
GO:0032550	purine ribonucleoside binding	F	2.17118e-52	7.75453e-56	160	161	321	230	1928
GO:0035639	purine ribonucleoside triphosphate binding	F	2.17118e-52	1.37831e-55	160	162	322	230	1927
GO:0032549	ribonucleoside binding	F	2.17118e-52	1.37831e-55	160	162	322	230	1927
GO:0017076	purine nucleotide binding	F	2.19836e-52	2.44224e-55	160	163	323	230	1926
GO:0001882	nucleoside binding	F	2.19836e-52	2.44224e-55	160	163	323	230	1926
GO:0032555	purine ribonucleotide binding	F	2.19836e-52	2.44224e-55	160	163	323	230	1926
GO:0032553	ribonucleotide binding	F	1.83917e-51	2.33508e-54	160	167	327	230	1922
GO:0043168	anion binding	F	1.86576e-47	2.66495e-50	168	208	376	222	1881
GO:1901265	nucleoside phosphate binding	F	7.89026e-45	1.37745e-47	186	280	466	204	1809
GO:0000166	nucleotide binding	F	7.89026e-45	1.37745e-47	186	280	466	204	1809
GO:0036094	small molecule binding	F	1.73054e-43	3.29574e-46	186	288	474	204	1801
GO:0005524	ATP binding	F	2.82979e-33	5.83832e-36	119	136	255	271	1953
GO:0030554	adenyl nucleotide binding	F	4.0302e-33	9.59419e-36	119	137	256	271	1952
GO:0032559	adenyl ribonucleotide binding	F	4.0302e-33	9.59419e-36	119	137	256	271	1952
GO:1901363	heterocyclic compound binding	F	2.05889e-30	5.2281e-33	224	539	763	166	1550
GO:0097159	organic cyclic compound binding	F	2.4785e-30	6.68695e-33	224	540	764	166	1549
GO:0043167	ion binding	F	1.72718e-26	4.93402e-29	185	408	593	205	1681
GO:0017111	nucleoside-triphosphatase activity	F	4.14045e-25	1.24851e-27	90	98	188	300	1991
GO:0016462	pyrophosphatase activity	F	1.25063e-23	3.96961e-26	90	105	195	300	1984
GO:0016818	hydrolase activity, acting on acid anhydrides, in phosphorus-containing anhydrides	F	1.91711e-23	6.38934e-26	90	106	196	300	1983
GO:0016817	hydrolase activity, acting on acid anhydrides	F	2.93262e-23	1.02393e-25	90	107	197	300	1982
GO:0005488	binding	F	6.89102e-19	2.51537e-21	295	1050	1345	95	1039
GO:0019001	guanyl nucleotide binding	F	2.6197e-15	1.08097e-17	42	28	70	348	2061
GO:0032561	guanyl ribonucleotide binding	F	2.6197e-15	1.08097e-17	42	28	70	348	2061
GO:0005525	GTP binding	F	2.6197e-15	1.08097e-17	42	28	70	348	2061
GO:0016887	ATPase activity	F	1.20366e-12	5.34875e-15	50	56	106	340	2033
GO:0016787	hydrolase activity	F	9.40537e-12	4.6273e-14	123	309	432	267	1780
GO:0042623	ATPase activity, coupled	F	1.80464e-11	9.16495e-14	41	40	81	349	2049
GO:0051082	unfolded protein binding	F	5.10315e-11	2.75365e-13	24	9	33	366	2080
GO:0004386	helicase activity	F	3.39658e-09	3.34213e-11	31	28	59	359	2061
GO:0070035	purine NTP-dependent helicase activity	F	6.38844e-09	7.09714e-11	24	15	39	366	2074
GO:0008026	ATP-dependent helicase activity	F	6.38844e-09	7.09714e-11	24	15	39	366	2074
GO:0003924	GTPase activity	F	1.4109e-08	1.61221e-10	25	18	43	365	2071
GO:0004674	protein serine/threonine kinase activity	F	4.91732e-08	6.16519e-10	25	20	45	365	2069
GO:0003755	peptidyl-prolyl cis-trans isomerase activity	F	5.28678e-07	7.71915e-09	14	4	18	376	2085
GO:0016859	cis-trans isomerase activity	F	5.28678e-07	7.71915e-09	14	4	18	376	2085
GO:0003824	catalytic activity	F	6.10724e-07	9.11095e-09	232	916	1148	158	1173
GO:0004672	protein kinase activity	F	1.6474e-06	2.69294e-08	31	42	73	359	2047
GO:0016773	phosphotransferase activity, alcohol group as acceptor	F	7.42461e-05	1.56717e-06	32	57	89	358	2032
GO:0004767	sphingomyelin phosphodiesterase activity	F	0.000104802	2.27868e-06	7	0	7	383	2089
GO:0005515	protein binding	F	0.000117427	2.5718e-06	118	407	525	272	1682
GO:0070003	threonine-type peptidase activity	F	0.000120768	2.7408e-06	8	1	9	382	2088
GO:0004298	threonine-type endopeptidase activity	F	0.000120768	2.7408e-06	8	1	9	382	2088
GO:0016853	isomerase activity	F	0.000353751	8.53359e-06	20	27	47	370	2062
GO:0004620	phospholipase activity	F	0.000486944	1.18239e-05	8	2	10	382	2087
GO:0004842	ubiquitin-protein ligase activity	F	0.0010906	2.95972e-05	15	17	32	375	2072
GO:0016298	lipase activity	F	0.00135281	3.74165e-05	8	3	11	382	2086
GO:0008081	phosphoric diester hydrolase activity	F	0.00135281	3.74165e-05	8	3	11	382	2086
GO:0019787	small conjugating protein ligase activity	F	0.00165786	4.65705e-05	15	18	33	375	2071
GO:0016301	kinase activity	F	0.00215955	6.20343e-05	34	79	113	356	2010
GO:0016881	acid-amino acid ligase activity	F	0.00224975	6.64108e-05	18	27	45	372	2062
GO:0005200	structural constituent of cytoskeleton	F	0.00295326	8.90523e-05	6	1	7	384	2088
GO:0008568	microtubule-severing ATPase activity	F	0.00306283	9.43006e-05	5	0	5	385	2089
GO:0004175	endopeptidase activity	F	0.00363519	0.000115962	13	15	28	377	2074
GO:0016879	ligase activity, forming carbon-nitrogen bonds	F	0.0114802	0.000429984	18	33	51	372	2056
GO:0042288	MHC class I protein binding	F	0.0149995	0.000604648	4	0	4	386	2089
GO:0042287	MHC protein binding	F	0.0149995	0.000604648	4	0	4	386	2089
GO:0005528	FK506 binding	F	0.0149995	0.000604648	4	0	4	386	2089
GO:0005527	macrolide binding	F	0.0149995	0.000604648	4	0	4	386	2089
GO:0019899	enzyme binding	F	0.0192014	0.000807552	24	56	80	366	2033
GO:0003676	nucleic acid binding	F	0.0213396	0.000921182	80	293	373	310	1796
GO:0042578	phosphoric ester hydrolase activity	F	0.0309275	0.00139888	16	31	47	374	2058
GO:0016772	transferase activity, transferring phosphorus-containing groups	F	0.0486319	0.00241577	40	126	166	350	1963
GO:0006457	protein folding	P	2.97149e-15	1.27329e-17	35	16	51	355	2073
GO:1901575	organic substance catabolic process	P	1.66156e-12	7.64723e-15	83	154	237	307	1935
GO:0009056	catabolic process	P	1.75885e-12	8.37416e-15	85	161	246	305	1928
GO:0044248	cellular catabolic process	P	1.9741e-11	1.03389e-13	76	140	216	314	1949
GO:0009261	ribonucleotide catabolic process	P	8.33005e-11	5.42028e-13	40	41	81	350	2048
GO:0009207	purine ribonucleoside triphosphate catabolic process	P	8.33005e-11	5.42028e-13	40	41	81	350	2048
GO:0009203	ribonucleoside triphosphate catabolic process	P	8.33005e-11	5.42028e-13	40	41	81	350	2048
GO:0009154	purine ribonucleotide catabolic process	P	8.33005e-11	5.42028e-13	40	41	81	350	2048
GO:0042454	ribonucleoside catabolic process	P	8.33005e-11	5.42028e-13	40	41	81	350	2048
GO:0006152	purine nucleoside catabolic process	P	8.33005e-11	5.42028e-13	40	41	81	350	2048
GO:0046130	purine ribonucleoside catabolic process	P	8.33005e-11	5.42028e-13	40	41	81	350	2048
GO:0009146	purine nucleoside triphosphate catabolic process	P	1.33106e-10	9.08356e-13	40	42	82	350	2047
GO:0009143	nucleoside triphosphate catabolic process	P	1.33106e-10	9.08356e-13	40	42	82	350	2047
GO:0007264	small GTPase mediated signal transduction	P	1.77782e-10	1.24146e-12	25	12	37	365	2077
GO:0009164	nucleoside catabolic process	P	2.10724e-10	1.50493e-12	40	43	83	350	2046
GO:0006195	purine nucleotide catabolic process	P	3.237e-10	2.4659e-12	40	44	84	350	2045
GO:1901658	glycosyl compound catabolic process	P	3.237e-10	2.4659e-12	40	44	84	350	2045
GO:0072523	purine-containing compound catabolic process	P	3.237e-10	2.4659e-12	40	44	84	350	2045
GO:0046434	organophosphate catabolic process	P	4.08905e-10	3.17986e-12	41	47	88	349	2042
GO:0035556	intracellular signal transduction	P	4.6464e-10	3.68703e-12	44	55	99	346	2034
GO:1901292	nucleoside phosphate catabolic process	P	4.84397e-10	3.99756e-12	40	45	85	350	2044
GO:0009166	nucleotide catabolic process	P	4.84397e-10	3.99756e-12	40	45	85	350	2044
GO:1901136	carbohydrate derivative catabolic process	P	6.01671e-10	5.06087e-12	41	48	89	349	2041
GO:0009205	purine ribonucleoside triphosphate metabolic process	P	1.12368e-09	9.63001e-12	42	52	94	348	2037
GO:0044267	cellular protein metabolic process	P	1.16355e-09	1.01564e-11	134	385	519	256	1704
GO:0009144	purine nucleoside triphosphate metabolic process	P	1.66718e-09	1.4817e-11	42	53	95	348	2036
GO:0009199	ribonucleoside triphosphate metabolic process	P	2.49942e-09	2.26102e-11	42	54	96	348	2035
GO:0006796	phosphate-containing compound metabolic process	P	3.26781e-09	3.03811e-11	90	213	303	300	1876
GO:0019538	protein metabolic process	P	3.26781e-09	3.0737e-11	142	427	569	248	1662
GO:0044700	single organism signaling	P	3.26781e-09	3.16357e-11	76	162	238	314	1927
GO:0023052	signaling	P	3.26781e-09	3.16357e-11	76	162	238	314	1927
GO:0007154	cell communication	P	3.47843e-09	3.51776e-11	77	166	243	313	1923
GO:0007165	signal transduction	P	3.47843e-09	3.53308e-11	71	145	216	319	1944
GO:0009141	nucleoside triphosphate metabolic process	P	4.9834e-09	5.14079e-11	42	56	98	348	2033
GO:0009119	ribonucleoside metabolic process	P	5.31785e-09	5.73899e-11	43	59	102	347	2030
GO:0042278	purine nucleoside metabolic process	P	5.31785e-09	5.73899e-11	43	59	102	347	2030
GO:0046128	purine ribonucleoside metabolic process	P	5.31785e-09	5.73899e-11	43	59	102	347	2030
GO:0006793	phosphorus metabolic process	P	7.43532e-09	8.37816e-11	90	218	308	300	1871
GO:0009150	purine ribonucleotide metabolic process	P	2.09749e-08	2.43004e-10	42	60	102	348	2029
GO:1901565	organonitrogen compound catabolic process	P	2.21165e-08	2.5974e-10	43	63	106	347	2026
GO:0007049	cell cycle	P	4.11423e-08	4.89712e-10	65	135	200	325	1954
GO:0009259	ribonucleotide metabolic process	P	4.14703e-08	5.06779e-10	42	62	104	348	2027
GO:0019693	ribose phosphate metabolic process	P	4.14703e-08	5.06779e-10	42	62	104	348	2027
GO:0009116	nucleoside metabolic process	P	4.29271e-08	5.31393e-10	43	65	108	347	2024
GO:0036211	protein modification process	P	6.7281e-08	8.64904e-10	84	207	291	306	1882
GO:0006464	cellular protein modification process	P	6.7281e-08	8.64904e-10	84	207	291	306	1882
GO:0006163	purine nucleotide metabolic process	P	7.91359e-08	1.02986e-09	42	64	106	348	2025
GO:1901657	glycosyl compound metabolic process	P	8.05448e-08	1.06098e-09	43	67	110	347	2022
GO:0050794	regulation of cellular process	P	1.05285e-07	1.40358e-09	136	427	563	254	1662
GO:0072521	purine-containing compound metabolic process	P	1.10161e-07	1.48606e-09	43	68	111	347	2021
GO:0000278	mitotic cell cycle	P	1.99031e-07	2.7165e-09	40	61	101	350	2028
GO:0051258	protein polymerization	P	2.71829e-07	3.75323e-09	19	11	30	371	2078
GO:0030163	protein catabolic process	P	3.3483e-07	4.67625e-09	33	43	76	357	2046
GO:0050896	response to stimulus	P	3.35579e-07	4.73997e-09	113	335	448	277	1754
GO:0044238	primary metabolic process	P	4.59109e-07	6.55767e-09	238	945	1183	152	1144
GO:0050789	regulation of biological process	P	6.09073e-07	8.98965e-09	143	473	616	247	1616
GO:1901069	guanosine-containing compound catabolic process	P	8.66445e-07	1.32009e-08	24	23	47	366	2066
GO:0006184	GTP catabolic process	P	8.66445e-07	1.32009e-08	24	23	47	366	2066
GO:0043412	macromolecule modification	P	8.74123e-07	1.34566e-08	87	234	321	303	1855
GO:0009117	nucleotide metabolic process	P	1.06559e-06	1.65732e-08	45	82	127	345	2007
GO:0044270	cellular nitrogen compound catabolic process	P	1.31491e-06	2.06596e-08	46	86	132	344	2003
GO:0034655	nucleobase-containing compound catabolic process	P	1.38168e-06	2.19279e-08	45	83	128	345	2006
GO:0006511	ubiquitin-dependent protein catabolic process	P	1.60048e-06	2.56545e-08	26	29	55	364	2060
GO:0071704	organic substance metabolic process	P	1.63573e-06	2.6479e-08	238	959	1197	152	1130
GO:0006753	nucleoside phosphate metabolic process	P	1.75035e-06	2.88901e-08	45	84	129	345	2005
GO:0022402	cell cycle process	P	1.97926e-06	3.29824e-08	50	101	151	340	1988
GO:0046039	GTP metabolic process	P	2.23613e-06	3.79726e-08	24	25	49	366	2064
GO:0043623	cellular protein complex assembly	P	2.23613e-06	3.79726e-08	24	25	49	366	2064
GO:0000413	protein peptidyl-prolyl isomerization	P	2.2958e-06	3.93504e-08	13	4	17	377	2085
GO:0044260	cellular macromolecule metabolic process	P	2.59867e-06	4.53664e-08	189	709	898	201	1380
GO:0006468	protein phosphorylation	P	2.76202e-06	4.86564e-08	34	52	86	356	2037
GO:0046700	heterocycle catabolic process	P	2.78655e-06	4.95308e-08	45	86	131	345	2003
GO:0065007	biological regulation	P	3.37975e-06	6.11477e-08	146	503	649	244	1586
GO:1901068	guanosine-containing compound metabolic process	P	3.42742e-06	6.25542e-08	24	26	50	366	2063
GO:0019941	modification-dependent protein catabolic process	P	3.49629e-06	6.46136e-08	26	31	57	364	2058
GO:0043170	macromolecule metabolic process	P	3.49629e-06	6.49209e-08	197	753	950	193	1336
GO:0051603	proteolysis involved in cellular protein catabolic process	P	4.1375e-06	7.81403e-08	27	34	61	363	2055
GO:0044257	cellular protein catabolic process	P	4.1375e-06	7.81403e-08	27	34	61	363	2055
GO:0055086	nucleobase-containing small molecule metabolic process	P	5.21205e-06	9.92613e-08	46	92	138	344	1997
GO:0043632	modification-dependent macromolecule catabolic process	P	5.22409e-06	1.0032e-07	26	32	58	364	2057
GO:0019439	aromatic compound catabolic process	P	5.5288e-06	1.07926e-07	45	89	134	345	2000
GO:1901361	organic cyclic compound catabolic process	P	5.5288e-06	1.07926e-07	45	89	134	345	2000
GO:0018208	peptidyl-proline modification	P	6.17862e-06	1.21592e-07	13	5	18	377	2084
GO:0019637	organophosphate metabolic process	P	1.70334e-05	3.3791e-07	48	104	152	342	1985
GO:1901135	carbohydrate derivative metabolic process	P	2.62806e-05	5.25528e-07	46	99	145	344	1990
GO:0044763	single-organism cellular process	P	4.32157e-05	8.71036e-07	177	679	856	213	1410
GO:0044699	single-organism process	P	5.91879e-05	1.22114e-06	196	779	975	194	1310
GO:0051443	positive regulation of ubiquitin-protein ligase activity	P	7.31622e-05	1.53268e-06	10	3	13	380	2086
GO:0051351	positive regulation of ligase activity	P	7.31622e-05	1.53268e-06	10	3	13	380	2086
GO:0044237	cellular metabolic process	P	7.46981e-05	1.58856e-06	233	977	1210	157	1112
GO:0034622	cellular macromolecular complex assembly	P	7.53579e-05	1.61456e-06	31	54	85	359	2035
GO:0031398	positive regulation of protein ubiquitination	P	0.000120313	2.65411e-06	11	5	16	379	2084
GO:0051716	cellular response to stimulus	P	0.000120768	2.7408e-06	83	253	336	307	1836
GO:0043161	proteasomal ubiquitin-dependent protein catabolic process	P	0.000122032	2.78887e-06	17	17	34	373	2072
GO:0051301	cell division	P	0.000133683	3.07634e-06	19	22	41	371	2067
GO:0051726	regulation of cell cycle	P	0.000214425	5.00245e-06	31	58	89	359	2031
GO:0006461	protein complex assembly	P	0.000307076	7.26144e-06	29	53	82	361	2036
GO:0070271	protein complex biogenesis	P	0.000307076	7.26144e-06	29	53	82	361	2036
GO:0009057	macromolecule catabolic process	P	0.000308251	7.33816e-06	38	83	121	352	2006
GO:0016310	phosphorylation	P	0.000321587	7.70665e-06	43	101	144	347	1988
GO:0006508	proteolysis	P	0.000487198	1.19429e-05	33	68	101	357	2021
GO:0010498	proteasomal protein catabolic process	P	0.000487198	1.19847e-05	17	20	37	373	2069
GO:0071822	protein complex subunit organization	P	0.000504277	1.24849e-05	35	75	110	355	2014
GO:0031396	regulation of protein ubiquitination	P	0.00056963	1.41933e-05	13	11	24	377	2078
GO:0009169	purine ribonucleoside monophosphate catabolic process	P	0.000578074	1.49541e-05	16	18	34	374	2071
GO:0044772	mitotic cell cycle phase transition	P	0.000578074	1.49541e-05	16	18	34	374	2071
GO:0009158	ribonucleoside monophosphate catabolic process	P	0.000578074	1.49541e-05	16	18	34	374	2071
GO:0009128	purine nucleoside monophosphate catabolic process	P	0.000578074	1.49541e-05	16	18	34	374	2071
GO:0009125	nucleoside monophosphate catabolic process	P	0.000578074	1.49541e-05	16	18	34	374	2071
GO:0006200	ATP catabolic process	P	0.000578074	1.49541e-05	16	18	34	374	2071
GO:0065003	macromolecular complex assembly	P	0.000671466	1.74766e-05	36	80	116	354	2009
GO:0010564	regulation of cell cycle process	P	0.000736177	1.92778e-05	21	32	53	369	2057
GO:0043933	macromolecular complex subunit organization	P	0.00091628	2.41394e-05	43	107	150	347	1982
GO:0090329	regulation of DNA-dependent DNA replication	P	0.00102009	2.73599e-05	10	6	16	380	2083
GO:0051438	regulation of ubiquitin-protein ligase activity	P	0.00102009	2.73599e-05	10	6	16	380	2083
GO:0051340	regulation of ligase activity	P	0.00102009	2.73599e-05	10	6	16	380	2083
GO:0006275	regulation of DNA replication	P	0.00104307	2.81419e-05	12	10	22	378	2079
GO:0032446	protein modification by small protein conjugation	P	0.00126993	3.46657e-05	25	46	71	365	2043
GO:0010033	response to organic substance	P	0.00143421	4.00604e-05	30	63	93	360	2026
GO:0006928	cellular component movement	P	0.00175662	4.96236e-05	23	41	64	367	2048
GO:0031145	anaphase-promoting complex-dependent proteasomal ubiquitin-dependent protein catabolic process	P	0.00182564	5.18631e-05	9	5	14	381	2084
GO:0000226	microtubule cytoskeleton organization	P	0.00215955	6.18027e-05	17	24	41	373	2065
GO:0007017	microtubule-based process	P	0.00217275	6.27584e-05	24	45	69	366	2044
GO:0044265	cellular macromolecule catabolic process	P	0.00218395	6.34284e-05	32	72	104	358	2017
GO:0031399	regulation of protein modification process	P	0.00224975	6.58039e-05	23	42	65	367	2047
GO:0046034	ATP metabolic process	P	0.00224975	6.64108e-05	18	27	45	372	2062
GO:0007010	cytoskeleton organization	P	0.00229827	6.82077e-05	22	39	61	368	2050
GO:0016567	protein ubiquitination	P	0.00289929	8.65439e-05	23	43	66	367	2046
GO:0000209	protein polyubiquitination	P	0.00289929	8.69649e-05	12	12	24	378	2077
GO:0031110	regulation of microtubule polymerization or depolymerization	P	0.00306283	9.43006e-05	5	0	5	385	2089
GO:0031109	microtubule polymerization or depolymerization	P	0.00306283	9.43006e-05	5	0	5	385	2089
GO:0000165	MAPK cascade	P	0.00311523	9.69028e-05	8	4	12	382	2085
GO:0030174	regulation of DNA-dependent DNA replication initiation	P	0.00311523	9.69028e-05	8	4	12	382	2085
GO:0048523	negative regulation of cellular process	P	0.00320247	0.000100125	52	151	203	338	1938
GO:0044085	cellular component biogenesis	P	0.00321475	0.000101019	48	135	183	342	1954
GO:0008152	metabolic process	P	0.00346976	0.000109583	256	1159	1415	134	930
GO:0045087	innate immune response	P	0.00349224	0.000110847	10	8	18	380	2081
GO:0044770	cell cycle phase transition	P	0.00405675	0.000130053	18	29	47	372	2060
GO:0007346	regulation of mitotic cell cycle	P	0.00434735	0.000140059	14	18	32	376	2071
GO:0031400	negative regulation of protein modification process	P	0.00444146	0.000143796	12	13	25	378	2076
GO:0000280	nuclear division	P	0.00481379	0.000158142	15	21	36	375	2068
GO:0007067	mitosis	P	0.00481379	0.000158142	15	21	36	375	2068
GO:0031401	positive regulation of protein modification process	P	0.00481379	0.000158142	15	21	36	375	2068
GO:0010948	negative regulation of cell cycle process	P	0.0051548	0.000170163	16	24	40	374	2065
GO:0033043	regulation of organelle organization	P	0.00530503	0.000176667	17	27	44	373	2062
GO:0051437	positive regulation of ubiquitin-protein ligase activity involved in mitotic cell cycle	P	0.00530503	0.000176806	7	3	10	383	2086
GO:0007093	mitotic cell cycle checkpoint	P	0.00596258	0.00020156	10	9	19	380	2080
GO:0006952	defense response	P	0.00615217	0.000208945	14	19	33	376	2070
GO:0007018	microtubule-based movement	P	0.00673028	0.000229648	12	14	26	378	2075
GO:0009167	purine ribonucleoside monophosphate metabolic process	P	0.00699389	0.000241972	18	31	49	372	2058
GO:0009161	ribonucleoside monophosphate metabolic process	P	0.00699389	0.000241972	18	31	49	372	2058
GO:0009126	purine nucleoside monophosphate metabolic process	P	0.00699389	0.000241972	18	31	49	372	2058
GO:0006260	DNA replication	P	0.0080166	0.000278628	21	41	62	369	2048
GO:0009987	cellular process	P	0.00834548	0.000291383	284	1332	1616	106	757
GO:0006955	immune response	P	0.00865156	0.000305135	14	20	34	376	2069
GO:0031346	positive regulation of cell projection organization	P	0.00865156	0.000308935	6	2	8	384	2087
GO:0032886	regulation of microtubule-based process	P	0.00865156	0.000308935	6	2	8	384	2087
GO:0051495	positive regulation of cytoskeleton organization	P	0.00865156	0.000308935	6	2	8	384	2087
GO:0070507	regulation of microtubule cytoskeleton organization	P	0.00865156	0.000308935	6	2	8	384	2087
GO:0048519	negative regulation of biological process	P	0.00885681	0.00031767	54	168	222	336	1921
GO:0051052	regulation of DNA metabolic process	P	0.0089238	0.000323957	15	23	38	375	2066
GO:0048285	organelle fission	P	0.0089238	0.000323957	15	23	38	375	2066
GO:0009123	nucleoside monophosphate metabolic process	P	0.0089238	0.000324321	18	32	50	372	2057
GO:1901991	negative regulation of mitotic cell cycle phase transition	P	0.00951424	0.00034729	10	10	20	380	2079
GO:0007166	cell surface receptor signaling pathway	P	0.00953339	0.000349502	26	59	85	364	2030
GO:0000216	M/G1 transition of mitotic cell cycle	P	0.0112811	0.000420738	7	4	11	383	2085
GO:0042770	signal transduction in response to DNA damage	P	0.0112811	0.000420738	7	4	11	383	2085
GO:0044774	mitotic DNA integrity checkpoint	P	0.0112811	0.000420738	7	4	11	383	2085
GO:0044773	mitotic DNA damage checkpoint	P	0.0112811	0.000420738	7	4	11	383	2085
GO:0031397	negative regulation of protein ubiquitination	P	0.0116581	0.000438497	8	6	14	382	2083
GO:1901564	organonitrogen compound metabolic process	P	0.0124332	0.000469624	53	167	220	337	1922
GO:0042221	response to chemical stimulus	P	0.0126401	0.000479445	36	98	134	354	1991
GO:0006458	'de novo' protein folding	P	0.0128747	0.000492429	5	1	6	385	2088
GO:0051084	'de novo' posttranslational protein folding	P	0.0128747	0.000492429	5	1	6	385	2088
GO:0070647	protein modification by small protein conjugation or removal	P	0.0136553	0.000524454	26	61	87	364	2028
GO:0007243	intracellular protein kinase cascade	P	0.0138209	0.0005352	12	16	28	378	2073
GO:0032269	negative regulation of cellular protein metabolic process	P	0.0138209	0.0005352	12	16	28	378	2073
GO:0071840	cellular component organization or biogenesis	P	0.0143318	0.000557261	91	338	429	299	1751
GO:0000084	S phase of mitotic cell cycle	P	0.0145154	0.000571308	10	11	21	380	2078
GO:1901990	regulation of mitotic cell cycle phase transition	P	0.0145154	0.000571308	10	11	21	380	2078
GO:0051320	S phase	P	0.0145154	0.000571308	10	11	21	380	2078
GO:0008356	asymmetric cell division	P	0.0149995	0.000604648	4	0	4	386	2089
GO:0010458	exit from mitosis	P	0.0149995	0.000604648	4	0	4	386	2089
GO:0032270	positive regulation of cellular protein metabolic process	P	0.0151206	0.000612502	16	28	44	374	2061
GO:0000075	cell cycle checkpoint	P	0.0151206	0.000614327	14	22	36	376	2067
GO:0071363	cellular response to growth factor stimulus	P	0.0168864	0.000696789	9	9	18	381	2080
GO:0070848	response to growth factor stimulus	P	0.0168864	0.000696789	9	9	18	381	2080
GO:0051493	regulation of cytoskeleton organization	P	0.0168864	0.000696789	9	9	18	381	2080
GO:0051130	positive regulation of cellular component organization	P	0.0188908	0.000785493	12	17	29	378	2072
GO:0030330	DNA damage response, signal transduction by p53 class mediator	P	0.0191934	0.000804168	6	3	9	384	2086
GO:0071156	regulation of cell cycle arrest	P	0.0191934	0.000804168	6	3	9	384	2086
GO:0051247	positive regulation of protein metabolic process	P	0.0193301	0.000816029	16	29	45	374	2060
GO:1901988	negative regulation of cell cycle phase transition	P	0.0199673	0.000849267	14	23	37	376	2066
GO:1901987	regulation of cell cycle phase transition	P	0.0199673	0.000849267	14	23	37	376	2066
GO:0022607	cellular component assembly	P	0.0205268	0.00087958	38	110	148	352	1979
GO:0051128	regulation of cellular component organization	P	0.0210525	0.000905448	23	53	76	367	2036
GO:0071310	cellular response to organic substance	P	0.0217761	0.00094348	18	36	54	372	2053
GO:0048518	positive regulation of biological process	P	0.0223661	0.000972593	52	169	221	338	1920
GO:0051704	multi-organism process	P	0.0240575	0.00105374	25	61	86	365	2028
GO:0060255	regulation of macromolecule metabolic process	P	0.0240575	0.00105378	68	240	308	322	1849
GO:0051329	interphase of mitotic cell cycle	P	0.0254418	0.00112653	12	18	30	378	2071
GO:0051325	interphase	P	0.0254418	0.00112653	12	18	30	378	2071
GO:0051248	negative regulation of protein metabolic process	P	0.0254418	0.00112653	12	18	30	378	2071
GO:0007051	spindle organization	P	0.0257102	0.0011425	9	10	19	381	2079
GO:0080090	regulation of primary metabolic process	P	0.0271973	0.0012129	67	237	304	323	1852
GO:0070887	cellular response to chemical stimulus	P	0.0308559	0.00139074	21	48	69	369	2041
GO:0044783	G1 DNA damage checkpoint	P	0.0317349	0.00150087	5	2	7	385	2087
GO:2000134	negative regulation of G1/S transition of mitotic cell cycle	P	0.0317349	0.00150087	5	2	7	385	2087
GO:0051225	spindle assembly	P	0.0317349	0.00150087	5	2	7	385	2087
GO:2000045	regulation of G1/S transition of mitotic cell cycle	P	0.0317349	0.00150087	5	2	7	385	2087
GO:0031571	mitotic G1 DNA damage checkpoint	P	0.0317349	0.00150087	5	2	7	385	2087
GO:0072431	signal transduction involved in mitotic G1 DNA damage checkpoint	P	0.0317349	0.00150087	5	2	7	385	2087
GO:0072422	signal transduction involved in DNA damage checkpoint	P	0.0317349	0.00150087	5	2	7	385	2087
GO:0050684	regulation of mRNA processing	P	0.0317349	0.00150087	5	2	7	385	2087
GO:0072413	signal transduction involved in mitotic cell cycle checkpoint	P	0.0317349	0.00150087	5	2	7	385	2087
GO:0072401	signal transduction involved in DNA integrity checkpoint	P	0.0317349	0.00150087	5	2	7	385	2087
GO:0006977	DNA damage response, signal transduction by p53 class mediator resulting in cell cycle arrest	P	0.0317349	0.00150087	5	2	7	385	2087
GO:0072395	signal transduction involved in cell cycle checkpoint	P	0.0317349	0.00150087	5	2	7	385	2087
GO:0045786	negative regulation of cell cycle	P	0.0318821	0.00151795	11	16	27	379	2073
GO:0007167	enzyme linked receptor protein signaling pathway	P	0.0331146	0.00158189	12	19	31	378	2070
GO:0051439	regulation of ubiquitin-protein ligase activity involved in mitotic cell cycle	P	0.0342189	0.00164007	7	6	13	383	2083
GO:0051444	negative regulation of ubiquitin-protein ligase activity	P	0.0360543	0.00174521	6	4	10	384	2085
GO:0051436	negative regulation of ubiquitin-protein ligase activity involved in mitotic cell cycle	P	0.0360543	0.00174521	6	4	10	384	2085
GO:0051352	negative regulation of ligase activity	P	0.0360543	0.00174521	6	4	10	384	2085
GO:0044281	small molecule metabolic process	P	0.0361665	0.00175638	63	223	286	327	1866
GO:0031323	regulation of cellular metabolic process	P	0.0450342	0.00220132	66	239	305	324	1850
GO:0030522	intracellular receptor signaling pathway	P	0.0464374	0.00229202	8	9	17	382	2080
GO:0010638	positive regulation of organelle organization	P	0.0464374	0.00229202	8	9	17	382	2080
GO:0045664	regulation of neuron differentiation	P	0.0464374	0.00229202	8	9	17	382	2080
GO:0044430	cytoskeletal part	C	2.33322e-06	4.0362e-08	44	82	126	346	2007
GO:0005874	microtubule	C	3.3081e-06	5.93263e-08	21	19	40	369	2070
GO:0000502	proteasome complex	C	4.88366e-05	9.92079e-07	16	13	29	374	2076
GO:0015630	microtubule cytoskeleton	C	5.40811e-05	1.1072e-06	38	75	113	352	2014
GO:0019773	proteasome core complex, alpha-subunit complex	C	0.000104802	2.27868e-06	7	0	7	383	2089
GO:0005839	proteasome core complex	C	0.000120768	2.7408e-06	8	1	9	382	2088
GO:0005856	cytoskeleton	C	0.000144886	3.35715e-06	48	115	163	342	1974
GO:0005634	nucleus	C	0.00135281	3.7572e-05	134	510	644	256	1579
GO:0045298	tubulin complex	C	0.00306283	9.43006e-05	5	0	5	385	2089
GO:0005681	spliceosomal complex	C	0.00532965	0.000178473	18	30	48	372	2059
GO:0043234	protein complex	C	0.00538214	0.000181085	100	367	467	290	1722
GO:0048471	perinuclear region of cytoplasm	C	0.0168915	0.000699681	11	14	25	379	2075
GO:0005829	cytosol	C	0.0199811	0.000853025	42	126	168	348	1963
GO:0043232	intracellular non-membrane-bounded organelle	C	0.0308423	0.00138523	95	368	463	295	1721
GO:0043228	non-membrane-bounded organelle	C	0.0308423	0.00138523	95	368	463	295	1721
GO:0005663	DNA replication factor C complex	C	0.0317349	0.00150087	5	2		385	2087
GO:0044446	intracellular organelle part	C	0.0318821	0.00151295	143	604		247	1485
GO:0032991	macromolecular complex	C	0.0394965	0.00192437	126	523		264	1566
GO:0044422	organelle part	C	0.0470863	0.00233152	143	611		247	1478
GO:0005681	spliceosomal complex	C	0.00336553	0.000105757	18	30	48	357	2074
GO:0005634	nucleus	C	0.00421728	0.000136471	127	517	644	248	1587
GO:0043234	protein complex	C	0.0116929	0.00044166	95	372	467	280	1732
GO:0005663	DNA replication factor C complex	C	0.0274648	0.00124662	5	2	7	370	2102
GO:0005829	cytosol	C	0.0308567	0.00142506	40	128	168	335	1976
GO:0048471	perinuclear region of cytoplasm	C	0.0444956	0.00216087	10	15	25	365	2089
GO:0044446	intracellular organelle part	C	0.0453679	0.00228964	137	610	747	238	1494
* ordered by category and significance.

## Sheet: Supp Table 3
Supplementary Table 3 GO terms that are enriched in the conserved Homo sapiens maternal transcript housekeeping dataset
					P-Value	Number in	Number in	Number in	Number not	Number not
GO-ID	Term*		Category	FDR	< 1E-5 after FDR	test group	1 cell reference	reference total	annotated in test	annotated reference
GO:0017076	purine nucleotide binding	purine nucleotide binding	F	8.21506e-32	1.64071e-35	119	352	471	176	2971
GO:0035639	purine ribonucleoside triphosphate binding	purine ribonucleoside triphosphate binding	F	8.21506e-32	1.13268e-35	118	344	462	177	2979
GO:0001882	nucleoside binding	nucleoside binding	F	1.48506e-31	1.03809e-34	117	347	464	178	2976
GO:0001883	purine nucleoside binding	purine nucleoside binding	F	1.48506e-31	8.22188e-35	117	346	463	178	2977
GO:0032550	purine ribonucleoside binding	purine ribonucleoside binding	F	1.48506e-31	8.22188e-35	117	346	463	178	2977
GO:0032549	ribonucleoside binding	ribonucleoside binding	F	1.48506e-31	1.03809e-34	117	347	464	178	2976
GO:0032553	ribonucleotide binding	ribonucleotide binding	F	1.48506e-31	9.31769e-35	118	353	471	177	2970
GO:0032555	purine ribonucleotide binding	purine ribonucleotide binding	F	1.63943e-31	1.30971e-34	117	348	465	178	2975
GO:0043168	anion binding	anion binding	F	2.94227e-28	2.64435e-31	128	460	588	167	2863
GO:1901265	nucleoside phosphate binding	nucleoside phosphate binding	F	4.50794e-28	4.50164e-31	135	515	650	160	2808
GO:0000166	nucleotide binding	nucleotide binding	F	1.57548e-27	1.7306e-30	134	515	649	161	2808
GO:0036094	small molecule binding	small molecule binding	F	2.01308e-26	2.41232e-29	135	538	673	160	2785
GO:0017111	nucleoside-triphosphatase activity	nucleoside-triphosphatase activity	F	4.71249e-22	6.11767e-25	69	155	224	226	3168
GO:0030554	adenyl nucleotide binding	adenyl nucleotide binding	F	7.00428e-22	9.79228e-25	92	290	382	203	3033
GO:0005524	ATP binding	ATP binding	F	2.7277e-21	4.08583e-24	90	284	374	205	3039
GO:0032559	adenyl ribonucleotide binding	adenyl ribonucleotide binding	F	5.89722e-21	9.42236e-24	90	288	378	205	3035
GO:0016817	hydrolase activity, acting on acid anhydrides	hydrolase activity, acting on acid anhydrides	F	2.33101e-20	4.42272e-23	69	170	239	226	3153
GO:0016818	hydrolase activity, acting on acid anhydrides, in phosphorus-containing anhydrides	hydrolase activity, acting on acid anhydrides, in phosphorus-containing anhydrides	F	2.33101e-20	4.42272e-23	69	170	239	226	3153
GO:0016462	pyrophosphatase activity	pyrophosphatase activity	F	2.33101e-20	4.42272e-23	69	170	239	226	3153
GO:0097159	organic cyclic compound binding	organic cyclic compound binding	F	2.67237e-18	5.33727e-21	190	1203	1393	105	2120
GO:1901363	heterocyclic compound binding	heterocyclic compound binding	F	3.69167e-18	7.74166e-21	189	1196	1385	106	2127
GO:0043167	ion binding	ion binding	F	1.51694e-14	3.33261e-17	170	1084	1254	125	2239
GO:0005488	binding	binding	F	2.68577e-12	8.04604e-15	270	2422	2692	25	901
GO:0003824	catalytic activity	catalytic activity	F	7.5038e-12	2.39786e-14	180	1267	1447	115	2056
GO:0016787	hydrolase activity	hydrolase activity	F	1.25929e-11	4.65288e-14	98	491	589	197	2832
GO:0003924	GTPase activity	GTPase activity	F	1.58093e-10	9.47231e-13	27	43	70	268	3280
GO:0016887	ATPase activity	ATPase activity	F	1.88458e-10	1.18562e-12	37	90	127	258	3233
GO:0051082	unfolded protein binding		F	1.70069e-08	2.54747e-10	19	25	44	276	3298
GO:0005515	protein binding	protein binding	F	1.80713e-08	2.72496e-10	205	1686	1891	90	1637
GO:0008026	ATP-dependent helicase activity	ATP-dependent helicase activity	F	1.96307e-08	3.0189e-10	21	33	54	274	3290
GO:0070035	purine NTP-dependent helicase activity	purine NTP-dependent helicase activity	F	1.96307e-08	3.0189e-10	21	33	54	274	3290
GO:0004674	protein serine/threonine kinase activity	protein serine/threonine kinase activity	F	3.58432e-08	5.79848e-10	26	57	83	269	3266
GO:0003724	RNA helicase activity		F	3.76346e-08	6.12586e-10	13	8	21	282	3315
GO:0042623	ATPase activity, coupled	ATPase activity, coupled	F	1.88637e-07	3.61678e-09	28	74	102	267	3249
GO:0005525	GTP binding	GTP binding	F	2.55022e-07	5.0169e-09	27	70	97	268	3253
GO:0008186	RNA-dependent ATPase activity		F	3.50339e-07	7.03198e-09	11	6	17	284	3317
GO:0019001	guanyl nucleotide binding	guanyl nucleotide binding	F	3.92927e-07	8.18725e-09	27	72	99	268	3251
GO:0032561	guanyl ribonucleotide binding	guanyl ribonucleotide binding	F	3.92927e-07	8.18725e-09	27	72	99	268	3251
GO:0004386	helicase activity	helicase activity	F	3.92927e-07	8.10598e-09	21	42	63	274	3281
GO:0004298	threonine-type endopeptidase activity	threonine-type endopeptidase activity	F	3.97518e-07	8.3759e-09	10	4	14	285	3319
GO:0070003	threonine-type peptidase activity	threonine-type peptidase activity	F	3.97518e-07	8.3759e-09	10	4	14	285	3319
GO:0004004	ATP-dependent RNA helicase activity		F	2.33171e-06	5.77455e-08	10	6	16	285	3317
GO:0004672	protein kinase activity	protein kinase activity	F	7.82717e-06	2.08693e-07	27	87	114	268	3236
GO:0019899	enzyme binding	cis-trans isomerase activity	F	3.06073e-05	8.83314e-07	51	268	319	244	3055
GO:0019003	GDP binding		F	9.28879e-05	2.98681e-06	10	12	22	285	3311
GO:0016773	phosphotransferase activity, alcohol group as acceptor		F	0.000363276	1.2842e-05	28	119	147	267	3204
GO:0030515	snoRNA binding		F	0.000535035	1.95549e-05	5	1	6	290	3322
GO:0016301	kinase activity		F	0.000588017	2.17262e-05	32	152	184	263	3171
GO:0031435	mitogen-activated protein kinase kinase kinase binding		F	0.00156386	6.38725e-05	5	2	7	290	3321
GO:0051219	phosphoprotein binding	unfolded protein binding	F	0.00995588	0.000478208	6	8	14	289	3315
GO:0004713	protein tyrosine kinase activity	small conjugating protein ligase activity	F	0.00995588	0.000478208	6	8	14	289	3315
GO:0003723	RNA binding	kinase activity	F	0.0104711	0.000506095	55	385	440	240	2938
GO:0019900	kinase binding	acid-amino acid ligase activity	F	0.0105435	0.000510643	19	84	103	276	3239
GO:0043008	ATP-dependent protein binding	structural constituent of cytoskeleton	F	0.0109082	0.000537021	3	0	3	292	3323
GO:0004721	phosphoprotein phosphatase activity	microtubule-severing ATPase activity	F	0.0115764	0.000584946	11	33	44	284	3290
GO:0004497	monooxygenase activity		F	0.0233285	0.001244	4	3	7	291	3320
GO:0008047	enzyme activator activity		F	0.0237917	0.00127108	15	63	78	280	3260
GO:0001948	glycoprotein binding		F	0.0305543	0.00170865	5	7	12	290	3316
GO:0016018	cyclosporin A binding		F	0.0352052	0.00201795	3	1	4	292	3322
GO:0030234	enzyme regulator activity		F	0.0359996	0.00207787	27	160	187	268	3163
GO:0030295	protein kinase activator activity		F	0.039545	0.00232903	4	4	8	291	3319
GO:0016772	transferase activity, transferring phosphorus-containing groups		F	0.0405842	0.00240328	33	213	246	262	3110
GO:0016859	cis-trans isomerase activity		F	0.0431387	0.00259332	5	8	13	290	3315
GO:0003755	peptidyl-prolyl cis-trans isomerase activity		F	0.0431387	0.00259332	5	8	13	290	3315
GO:0005102	receptor binding		F	0.0496485	0.00305214	24	140	164	271	3183
GO:0023052	signaling		P	6.91601e-14	1.65752e-16	128	697	825	167	2626
GO:0044700	single organism signaling		P	6.91601e-14	1.65752e-16	128	697	825	167	2626
GO:0007165	signal transduction		P	6.88927e-13	1.71991e-15	120	648	768	175	2675
GO:1901575	organic substance catabolic process	organic substance catabolic process	P	7.44607e-13	1.93327e-15	103	505	608	192	2818
GO:0007154	cell communication	cell communication	P	1.254e-12	3.38105e-15	129	735	864	166	2588
GO:0072523	purine-containing compound catabolic process		P	1.47437e-12	4.12247e-15	49	132	181	246	3191
GO:0035556	intracellular signal transduction	intracellular signal transduction	P	2.05352e-12	5.94688e-15	79	328	407	216	2995
GO:0006195	purine nucleotide catabolic process		P	5.04892e-12	1.56298e-14	48	132	180	247	3191
GO:0006152	purine nucleoside catabolic process		P	9.68747e-12	3.28913e-14	46	124	170	249	3199
GO:0046130	purine ribonucleoside catabolic process		P	9.68747e-12	3.28913e-14	46	124	170	249	3199
GO:0051716	cellular response to stimulus		P	1.08439e-11	3.79005e-14	141	873	1014	154	2450
GO:0042454	ribonucleoside catabolic process		P	1.16371e-11	4.18349e-14	46	125	171	249	3198
GO:0031399	regulation of protein modification process		P	1.73351e-11	6.57813e-14	62	225	287	233	3098
GO:0009166	nucleotide catabolic process	nucleotide catabolic process	P	2.00444e-11	7.80639e-14	48	139	187	247	3184
GO:0009164	nucleoside catabolic process	nucleoside catabolic process	P	2.12761e-11	8.49856e-14	46	128	174	249	3195
GO:0090068	positive regulation of cell cycle process		P	2.32014e-11	9.49927e-14	26	34	60	269	3289
GO:1901292	nucleoside phosphate catabolic process	nucleoside phosphate catabolic process	P	2.32431e-11	9.74844e-14	48	140	188	247	3183
GO:0006796	phosphate-containing compound metabolic process		P	2.33707e-11	1.00353e-13	108	582	690	187	2741
GO:0051247	positive regulation of protein metabolic process		P	2.63324e-11	1.23052e-13	57	196	253	238	3127
GO:0009146	purine nucleoside triphosphate catabolic process		P	2.63324e-11	1.23589e-13	45	124	169	250	3199
GO:0009207	purine ribonucleoside triphosphate catabolic process		P	2.63324e-11	1.23589e-13	45	124	169	250	3199
GO:0009203	ribonucleoside triphosphate catabolic process		P	2.63324e-11	1.23589e-13	45	124	169	250	3199
GO:1901658	glycosyl compound catabolic process	glycosyl compound catabolic process	P	2.81452e-11	1.34908e-13	46	130	176	249	3193
GO:0009143	nucleoside triphosphate catabolic process	nucleoside triphosphate catabolic process	P	3.19304e-11	1.5624e-13	45	125	170	250	3198
GO:0009056	catabolic process	catabolic process	P	3.3066e-11	1.65099e-13	105	561	666	190	2762
GO:0009154	purine ribonucleotide catabolic process		P	3.8701e-11	1.97099e-13	45	126	171	250	3197
GO:0009261	ribonucleotide catabolic process		P	4.7783e-11	2.48124e-13	45	127	172	250	3196
GO:0032270	positive regulation of cellular protein metabolic process		P	5.55744e-11	2.94132e-13	55	188	243	240	3135
GO:0006793	phosphorus metabolic process		P	7.89928e-11	4.25965e-13	108	596	704	187	2727
GO:0006139	nucleobase-containing compound metabolic process	nucleobase-containing compound catabolic process	P	1.12138e-10	6.15894e-13	187	1387	1574	108	1936
GO:0046434	organophosphate catabolic process	organophosphate catabolic process	P	1.45895e-10	8.15869e-13	48	150	198	247	3173
GO:0044237	cellular metabolic process		P	1.51653e-10	8.83717e-13	255	2252	2507	40	1071
GO:0051246	regulation of protein metabolic process		P	1.51653e-10	8.93503e-13	78	357	435	217	2966
GO:0044248	cellular catabolic process	cellular catabolic process	P	1.62947e-10	9.92589e-13	99	527	626	196	2796
GO:0006725	cellular aromatic compound metabolic process		P	1.71315e-10	1.06067e-12	189	1417	1606	106	1906
GO:0031400	negative regulation of protein modification process		P	1.90375e-10	1.23178e-12	35	80	115	260	3243
GO:0000278	mitotic cell cycle	mitotic cell cycle	P	1.90375e-10	1.23571e-12	55	196	251	240	3127
GO:0046483	heterocycle metabolic process		P	2.14368e-10	1.41285e-12	189	1421	1610	106	1902
GO:2000045	regulation of G1/S transition of mitotic cell cycle		P	2.4083e-10	1.61131e-12	23	29	52	272	3294
GO:0032268	regulation of cellular protein metabolic process		P	3.15553e-10	2.14276e-12	75	341	416	220	2982
GO:0009205	purine ribonucleoside triphosphate metabolic process		P	3.22148e-10	2.22402e-12	45	137	182	250	3186
GO:1901136	carbohydrate derivative catabolic process	carbohydrate derivative catabolic process	P	3.22148e-10	2.25188e-12	47	149	196	248	3174
GO:0031145	anaphase-promoting complex-dependent proteasomal ubiquitin-dependent protein catabolic process		P	3.67116e-10	2.63954e-12	23	30	53	272	3293
GO:0051439	regulation of ubiquitin-protein ligase activity involved in mitotic cell cycle		P	3.67116e-10	2.63954e-12	23	30	53	272	3293
GO:0009144	purine nucleoside triphosphate metabolic process		P	3.74034e-10	2.74088e-12	45	138	183	250	3185
GO:0044238	primary metabolic process		P	3.74034e-10	2.76398e-12	248	2168	2416	47	1155
GO:1901657	glycosyl compound metabolic process	glycosyl compound metabolic process	P	4.56273e-10	3.41726e-12	51	176	227	244	3147
GO:0050790	regulation of catalytic activity		P	4.64994e-10	3.52901e-12	69	300	369	226	3023
GO:0071704	organic substance metabolic process	organic substance metabolic process	P	4.86899e-10	3.78872e-12	251	2215	2466	44	1108
GO:0000209	protein polyubiquitination		P	4.86899e-10	3.7925e-12	33	74	107	262	3249
GO:0009199	ribonucleoside triphosphate metabolic process		P	5.24872e-10	4.14069e-12	45	140	185	250	3183
GO:0050896	response to stimulus		P	6.18967e-10	4.94481e-12	156	1082	1238	139	2241
GO:0051436	negative regulation of ubiquitin-protein ligase activity involved in mitotic cell cycle		P	7.09682e-10	5.74039e-12	22	28	50	273	3295
GO:0009116	nucleoside metabolic process	nucleoside metabolic process	P	7.66076e-10	6.27304e-12	50	173	223	245	3150
GO:0006977	DNA damage response, signal transduction by p53 class mediator resulting in cell cycle arrest		P	1.01867e-09	8.95178e-12	20	22	42	275	3301
GO:0072395	signal transduction involved in cell cycle checkpoint		P	1.01867e-09	8.95178e-12	20	22	42	275	3301
GO:0072422	signal transduction involved in DNA damage checkpoint		P	1.01867e-09	8.95178e-12	20	22	42	275	3301
GO:0072401	signal transduction involved in DNA integrity checkpoint		P	1.01867e-09	8.95178e-12	20	22	42	275	3301
GO:0072413	signal transduction involved in mitotic cell cycle checkpoint		P	1.01867e-09	8.95178e-12	20	22	42	275	3301
GO:0072431	signal transduction involved in mitotic G1 DNA damage checkpoint		P	1.01867e-09	8.95178e-12	20	22	42	275	3301
GO:0009141	nucleoside triphosphate metabolic process	nucleoside triphosphate metabolic process	P	1.01881e-09	9.25609e-12	45	144	189	250	3179
GO:0051352	negative regulation of ligase activity		P	1.01881e-09	9.35998e-12	22	29	51	273	3294
GO:0051444	negative regulation of ubiquitin-protein ligase activity		P	1.01881e-09	9.35998e-12	22	29	51	273	3294
GO:0051437	positive regulation of ubiquitin-protein ligase activity involved in mitotic cell cycle		P	1.01881e-09	9.35998e-12	22	29	51	273	3294
GO:0044267	cellular protein metabolic process	cellular protein metabolic process	P	1.02948e-09	9.56082e-12	148	1009	1157	147	2314
GO:0051438	regulation of ubiquitin-protein ligase activity		P	1.20019e-09	1.1266e-11	24	37	61	271	3286
GO:1901565	organonitrogen compound catabolic process	organonitrogen compound catabolic process	P	1.21109e-09	1.14893e-11	49	170	219	246	3153
GO:0043085	positive regulation of catalytic activity		P	1.42412e-09	1.36525e-11	53	197	250	242	3126
GO:0006163	purine nucleotide metabolic process	phosphate-containing compound metabolic process	P	1.50196e-09	1.46413e-11	48	165	213	247	3158
GO:0034641	cellular nitrogen compound metabolic process	phosphorus metabolic process	P	1.50196e-09	1.46986e-11	190	1466	1656	105	1857
GO:1901360	organic cyclic compound metabolic process	primary metabolic process	P	1.5085e-09	1.5073e-11	189	1455	1644	106	1868
GO:0002479	antigen processing and presentation of exogenous peptide antigen via MHC class I, TAP-dependent	protein catabolic process	P	1.5085e-09	1.55158e-11	20	23	43	275	3300
GO:0044783	G1 DNA damage checkpoint	protein folding	P	1.5085e-09	1.55158e-11	20	23	43	275	3300
GO:0031571	mitotic G1 DNA damage checkpoint	protein metabolic process	P	1.5085e-09	1.55158e-11	20	23	43	275	3300
GO:0042590	antigen processing and presentation of exogenous peptide antigen via MHC class I	protein modification process	P	1.5085e-09	1.55158e-11	20	23	43	275	3300
GO:0072521	purine-containing compound metabolic process	protein polymerization	P	1.58049e-09	1.64141e-11	49	172	221	246	3151
GO:0031397	negative regulation of protein ubiquitination	purine nucleoside catabolic process	P	1.62556e-09	1.70445e-11	24	38	62	271	3285
GO:0032269	negative regulation of cellular protein metabolic process	purine nucleoside metabolic process	P	1.72011e-09	1.82076e-11	39	112	151	256	3211
GO:0031401	positive regulation of protein modification process	purine nucleoside triphosphate catabolic process	P	1.73819e-09	1.85726e-11	47	160	207	248	3163
GO:2000134	negative regulation of G1/S transition of mitotic cell cycle	purine nucleoside triphosphate metabolic process	P	1.85602e-09	2.03876e-11	21	27	48	274	3296
GO:0071156	regulation of cell cycle arrest	purine nucleotide catabolic process	P	1.85602e-09	2.03876e-11	21	27	48	274	3296
GO:0030330	DNA damage response, signal transduction by p53 class mediator	purine nucleotide metabolic process	P	1.85602e-09	2.03876e-11	21	27	48	274	3296
GO:0046128	purine ribonucleoside metabolic process	purine ribonucleoside catabolic process	P	2.09625e-09	2.34452e-11	46	155	201	249	3168
GO:0042278	purine nucleoside metabolic process	purine ribonucleoside metabolic process	P	2.09625e-09	2.34452e-11	46	155	201	249	3168
GO:0051340	regulation of ligase activity	purine ribonucleoside triphosphate catabolic process	P	2.22349e-09	2.55309e-11	24	39	63	271	3284
GO:0051443	positive regulation of ubiquitin-protein ligase activity	purine ribonucleoside triphosphate metabolic process	P	2.22349e-09	2.55344e-11	23	35	58	272	3288
GO:0007049	cell cycle	purine ribonucleotide catabolic process	P	2.40681e-09	2.788e-11	74	354	428	221	2969
GO:0008152	metabolic process	purine ribonucleotide metabolic process	P	3.47462e-09	4.05962e-11	260	2381	2641	35	942
GO:0044773	mitotic DNA damage checkpoint	purine-containing compound catabolic process	P	3.67245e-09	4.40078e-11	20	25	45	275	3298
GO:0071158	positive regulation of cell cycle arrest	purine-containing compound metabolic process	P	3.67245e-09	4.40078e-11	20	25	45	275	3298
GO:0051248	negative regulation of protein metabolic process	regulation of biological process	P	3.75357e-09	4.53547e-11	40	122	162	255	3201
GO:0034655	nucleobase-containing compound catabolic process	regulation of cellular process	P	4.24697e-09	5.17406e-11	59	247	306	236	3076
GO:0051351	positive regulation of ligase activity	response to stimulus	P	4.74979e-09	5.83407e-11	23	37	60	272	3286
GO:0006464	cellular protein modification process	ribonucleoside catabolic process	P	5.36574e-09	6.6978e-11	111	677	788	184	2646
GO:0036211	protein modification process	ribonucleoside metabolic process	P	5.36574e-09	6.6978e-11	111	677	788	184	2646
GO:0044270	cellular nitrogen compound catabolic process	ribonucleoside triphosphate catabolic process	P	5.40954e-09	6.86052e-11	59	249	308	236	3074
GO:0046700	heterocycle catabolic process	ribonucleoside triphosphate metabolic process	P	5.40954e-09	6.86052e-11	59	249	308	236	3074
GO:0044774	mitotic DNA integrity checkpoint	ribonucleotide catabolic process	P	5.64716e-09	7.21827e-11	20	26	46	275	3297
GO:0019439	aromatic compound catabolic process	ribonucleotide metabolic process	P	6.12526e-09	7.89054e-11	59	250	309	236	3073
GO:0002474	antigen processing and presentation of peptide antigen via MHC class I	ribose phosphate metabolic process	P	6.78111e-09	8.80311e-11	22	34	56	273	3289
GO:0065009	regulation of molecular function	signal transduction	P	6.86432e-09	8.97968e-11	74	364	438	221	2959
GO:1901361	organic cyclic compound catabolic process	signaling	P	6.87943e-09	9.06815e-11	59	251	310	236	3072
GO:0009119	ribonucleoside metabolic process	single organism signaling	P	7.45253e-09	9.898e-11	46	163	209	249	3160
GO:0007346	regulation of mitotic cell cycle	small GTPase mediated signal transduction	P	8.14953e-09	1.09051e-10	31	76	107	264	3247
GO:0031396	regulation of protein ubiquitination	ubiquitin-dependent protein catabolic process	P	8.25137e-09	1.11824e-10	29	66	95	266	3257
GO:0043412	macromolecule modification	modification-dependent macromolecule catabolic process	P	8.25137e-09	1.12062e-10	115	720	835	180	2603
GO:0048002	antigen processing and presentation of peptide antigen	aromatic compound catabolic process	P	8.91315e-09	1.21939e-10	26	52	78	269	3271
GO:0044093	positive regulation of molecular function	organic cyclic compound catabolic process	P	9.10627e-09	1.26274e-10	56	232	288	239	3091
GO:0009150	purine ribonucleotide metabolic process	peptidyl-proline modification	P	9.10627e-09	1.264e-10	45	158	203	250	3165
GO:0042770	signal transduction in response to DNA damage	organophosphate metabolic process	P	9.26986e-09	1.29597e-10	21	31	52	274	3292
GO:0031398	positive regulation of protein ubiquitination	carbohydrate derivative metabolic process	P	1.03242e-08	1.45368e-10	25	48	73	270	3275
GO:0007050	cell cycle arrest	single-organism cellular process	P	1.18035e-08	1.68554e-10	26	53	79	269	3270
GO:0019538	protein metabolic process	single-organism process	P	1.35003e-08	1.94133e-10	151	1081	1232	144	2242
GO:0070887	cellular response to chemical stimulus	positive regulation of ubiquitin-protein ligase activity	P	1.35612e-08	1.96363e-10	68	324	392	227	2999
GO:0019882	antigen processing and presentation	positive regulation of ligase activity	P	1.56682e-08	2.31565e-10	26	54	80	269	3269
GO:0043161	proteasomal ubiquitin-dependent protein catabolic process	cellular metabolic process	P	1.6436e-08	2.44554e-10	35	101	136	260	3222
GO:0006807	nitrogen compound metabolic process	cellular macromolecular complex assembly	P	1.84035e-08	2.79342e-10	192	1534	1726	103	1789
GO:0055086	nucleobase-containing small molecule metabolic process	positive regulation of protein ubiquitination	P	2.97326e-08	4.66149e-10	53	220	273	242	3103
GO:0009259	ribonucleotide metabolic process	cellular response to stimulus	P	3.12204e-08	4.95711e-10	45	166	211	250	3157
GO:0019693	ribose phosphate metabolic process	proteasomal ubiquitin-dependent protein catabolic process	P	3.12204e-08	4.95711e-10	45	166	211	250	3157
GO:0007166	cell surface receptor signaling pathway	cell division	P	3.42681e-08	5.50945e-10	64	302	366	231	3021
GO:0010565	regulation of cellular ketone metabolic process	regulation of cell cycle	P	3.80463e-08	6.23087e-10	22	39	61	273	3284
GO:0002478	antigen processing and presentation of exogenous peptide antigen	protein complex assembly	P	3.98388e-08	6.56421e-10	24	48	72	271	3275
GO:1901990	regulation of mitotic cell cycle phase transition	protein complex biogenesis	P	4.69772e-08	7.78732e-10	26	58	84	269	3265
GO:0009117	nucleotide metabolic process	macromolecule catabolic process	P	4.97611e-08	8.29849e-10	51	210	261	244	3113
GO:0010498	proteasomal protein catabolic process	phosphorylation	P	5.27057e-08	8.84217e-10	35	107	142	260	3216
GO:0006184	GTP catabolic process	proteolysis	P	5.35912e-08	9.09777e-10	32	90	122	263	3233
GO:1901069	guanosine-containing compound catabolic process	proteasomal protein catabolic process	P	5.35912e-08	9.09777e-10	32	90	122	263	3233
GO:0006753	nucleoside phosphate metabolic process	protein complex subunit organization	P	5.6085e-08	9.57713e-10	51	211	262	244	3112
GO:0006457	protein folding	regulation of protein ubiquitination	P	6.03672e-08	1.04034e-09	26	59	85	269	3264
GO:0022402	cell cycle process	purine ribonucleoside monophosphate catabolic process	P	6.03672e-08	1.04289e-09	60	277	337	235	3046
GO:0051726	regulation of cell cycle	mitotic cell cycle phase transition	P	6.95538e-08	1.21549e-09	47	185	232	248	3138
GO:0030163	protein catabolic process	ribonucleoside monophosphate catabolic process	P	6.95538e-08	1.21549e-09	47	185	232	248	3138
GO:0019884	antigen processing and presentation of exogenous antigen	purine nucleoside monophosphate catabolic process	P	7.07949e-08	1.24425e-09	24	50	74	271	3273
GO:0002376	immune system process	nucleoside monophosphate catabolic process	P	7.96138e-08	1.40719e-09	61	287	348	234	3036
GO:0072331	signal transduction by p53 class mediator	ATP catabolic process	P	8.05963e-08	1.43261e-09	21	37	58	274	3286
GO:0031324	negative regulation of cellular metabolic process	macromolecular complex assembly	P	8.33766e-08	1.49035e-09	66	326	392	229	2997
GO:0044763	single-organism cellular process	regulation of cell cycle process	P	8.79199e-08	1.58035e-09	209	1763	1972	86	1560
GO:0071310	cellular response to organic substance	macromolecular complex subunit organization	P	1.36407e-07	2.46551e-09	58	269	327	237	3054
GO:0046039	GTP metabolic process	regulation of DNA-dependent DNA replication	P	1.50087e-07	2.74276e-09	32	95	127	263	3228
GO:1901068	guanosine-containing compound metabolic process	regulation of ubiquitin-protein ligase activity	P	1.50087e-07	2.74276e-09	32	95	127	263	3228
GO:0007093	mitotic cell cycle checkpoint	regulation of ligase activity	P	1.56591e-07	2.87724e-09	23	48	71	272	3275
GO:0043086	negative regulation of catalytic activity	regulation of DNA replication	P	1.58574e-07	2.94285e-09	35	113	148	260	3210
GO:0048523	negative regulation of cellular process	protein modification by small protein conjugation	P	1.58574e-07	2.94535e-09	97	595	692	198	2728
GO:1901991	negative regulation of mitotic cell cycle phase transition	response to organic substance	P	1.65833e-07	3.09674e-09	24	53	77	271	3270
GO:0006521	regulation of cellular amino acid metabolic process	cellular component movement	P	1.67335e-07	3.14151e-09	17	23	40	278	3300
GO:0050794	regulation of cellular process	anaphase-promoting complex-dependent proteasomal ubiquitin-dependent protein catabolic process	P	1.67657e-07	3.16428e-09	186	1505	1691	109	1818
GO:0000077	DNA damage checkpoint	microtubule cytoskeleton organization	P	1.84125e-07	3.51188e-09	22	44	66	273	3279
GO:0042180	cellular ketone metabolic process	microtubule-based process	P	2.03376e-07	3.91967e-09	23	49	72	272	3274
GO:0031570	DNA integrity checkpoint	cellular macromolecule catabolic process	P	2.50223e-07	4.84754e-09	22	45	67	273	3278
GO:0009987	cellular process	regulation of protein modification process	P	2.52782e-07	4.92235e-09	277	2721	2998	18	602
GO:0033238	regulation of cellular amine metabolic process	ATP metabolic process	P	2.54207e-07	4.97549e-09	17	24	41	278	3299
GO:0032446	protein modification by small protein conjugation	cytoskeleton organization	P	2.95437e-07	5.84147e-09	50	217	267	245	3106
GO:0009892	negative regulation of metabolic process	protein ubiquitination	P	3.09645e-07	6.15332e-09	67	347	414	228	2976
GO:0006468	protein phosphorylation	protein polyubiquitination	P	3.41864e-07	6.82773e-09	49	211	260	246	3112
GO:0051704	multi-organism process	regulation of microtubule polymerization or depolymerization	P	3.61831e-07	7.29878e-09	62	309	371	233	3014
GO:0044764	multi-organism cellular process	microtubule polymerization or depolymerization	P	3.62087e-07	7.37625e-09	51	226	277	244	3097
GO:0016032	viral process	MAPK cascade	P	3.62087e-07	7.37625e-09	51	226	277	244	3097
GO:0044257	cellular protein catabolic process	regulation of DNA-dependent DNA replication initiation	P	3.74419e-07	7.66485e-09	43	170	213	252	3153
GO:0006511	ubiquitin-dependent protein catabolic process		P	3.92927e-07	8.20069e-09	41	157	198	254	3166
GO:0042221	response to chemical stimulus		P	4.14191e-07	8.76856e-09	81	467	548	214	2856
GO:0010604	positive regulation of macromolecule metabolic process		P	4.31011e-07	9.1677e-09	76	425	501	219	2898
GO:0044260	cellular macromolecule metabolic process		P	5.16089e-07	1.11127e-08	211	1821	2032	84	1502
GO:0050789	regulation of biological process		P	5.16089e-07	1.11186e-08	191	1584	1775	104	1739
GO:0048583	regulation of response to stimulus		P	5.84075e-07	1.26567e-08	72	395	467	223	2928
GO:0019941	modification-dependent protein catabolic process		P	5.99716e-07	1.30555e-08	41	160	201	254	3163
GO:0045088	regulation of innate immune response		P	6.1281e-07	1.34379e-08	20	39	59	275	3284
GO:0007264	small GTPase mediated signal transduction		P	7.4324e-07	1.64769e-08	24	59	83	271	3264
GO:0006950	response to stress		P	7.84913e-07	1.74791e-08	93	581	674	202	2742
GO:0007167	enzyme linked receptor protein signaling pathway		P	7.87986e-07	1.76262e-08	38	142	180	257	3181
GO:0051603	proteolysis involved in cellular protein catabolic process		P	8.10305e-07	1.82064e-08	42	169	211	253	3154
GO:0045786	negative regulation of cell cycle		P	8.64618e-07	1.9513e-08	29	87	116	266	3236
GO:0043632	modification-dependent macromolecule catabolic process		P	9.06372e-07	2.05459e-08	41	163	204	254	3160
GO:0033554	cellular response to stress		P	9.70814e-07	2.21036e-08	69	376	445	226	2947
GO:1901987	regulation of cell cycle phase transition		P	9.80998e-07	2.27367e-08	28	82	110	267	3241
GO:0044419	interspecies interaction between organisms		P	9.80998e-07	2.29233e-08	51	235	286	244	3088
GO:0044403	symbiosis, encompassing mutualism through parasitism		P	9.80998e-07	2.29233e-08	51	235	286	244	3088
GO:0034142	toll-like receptor 4 signaling pathway		P	1.01959e-06	2.40286e-08	15	20	35	280	3303
GO:0065007	biological regulation		P	1.0206e-06	2.41544e-08	196	1656	1852	99	1667
GO:0010564	regulation of cell cycle process		P	1.16649e-06	2.77238e-08	34	119	153	261	3204
GO:0048519	negative regulation of biological process		P	1.19285e-06	2.84691e-08	98	633	731	197	2690
GO:0043066	negative regulation of apoptotic process		P	1.29801e-06	3.12382e-08	37	139	176	258	3184
GO:0043069	negative regulation of programmed cell death		P	1.29801e-06	3.12382e-08	37	139	176	258	3184
GO:1901988	negative regulation of cell cycle phase transition		P	1.34927e-06	3.26067e-08	27	78	105	268	3245
GO:0000075	cell cycle checkpoint		P	1.53018e-06	3.71314e-08	26	73	99	269	3250
GO:0010605	negative regulation of macromolecule metabolic process		P	1.79474e-06	4.37305e-08	63	334	397	232	2989
GO:0007243	intracellular protein kinase cascade		P	2.05201e-06	5.0204e-08	37	142	179	258	3181
GO:0071363	cellular response to growth factor stimulus		P	2.20737e-06	5.42254e-08	30	98	128	265	3225
GO:0009893	positive regulation of metabolic process		P	2.23452e-06	5.51155e-08	76	445	521	219	2878
GO:0031347	regulation of defense response		P	2.33208e-06	5.79877e-08	24	64	88	271	3259
GO:0031325	positive regulation of cellular metabolic process		P	2.43699e-06	6.08396e-08	74	429	503	221	2894
GO:0007169	transmembrane receptor protein tyrosine kinase signaling pathway		P	2.55738e-06	6.41006e-08	31	105	136	264	3218
GO:0009988	cell-cell recognition		P	2.76313e-06	6.95334e-08	8	2	10	287	3321
GO:0044699	single-organism process		P	2.79899e-06	7.07154e-08	216	1916	2132	79	1407
GO:0010033	response to organic substance		P	2.93521e-06	7.44502e-08	66	364	430	229	2959
GO:0023051	regulation of signaling		P	3.0956e-06	7.89772e-08	63	340	403	232	2983
GO:0010948	negative regulation of cell cycle process		P	3.0956e-06	7.91365e-08	28	88	116	267	3235
GO:0050776	regulation of immune response		P	3.66316e-06	9.41986e-08	27	83	110	268	3240
GO:0070647	protein modification by small protein conjugation or removal		P	3.66316e-06	9.43773e-08	51	247	298	244	3076
GO:0070848	response to growth factor stimulus		P	3.67367e-06	9.50151e-08	30	101	131	265	3222
GO:0043170	macromolecule metabolic process		P	3.90785e-06	1.01462e-07	213	1886	2099	82	1437
GO:0060548	negative regulation of cell death		P	4.12617e-06	1.07543e-07	37	147	184	258	3176
GO:0010646	regulation of cell communication		P	4.87565e-06	1.27563e-07	63	345	408	232	2978
GO:0016567	protein ubiquitination		P	5.04062e-06	1.32383e-07	45	205	250	250	3118
GO:0002224	toll-like receptor signaling pathway		P	5.21587e-06	1.37506e-07	15	24	39	280	3299
GO:0007339	binding of sperm to zona pellucida		P	6.28419e-06	1.66926e-07	7	1	8	288	3322
GO:0035036	sperm-egg recognition		P	6.28419e-06	1.66926e-07	7	1	8	288	3322
GO:0009966	regulation of signal transduction		P	9.00196e-06	2.40915e-07	59	319	378	236	3004
GO:0016071	mRNA metabolic process		P	9.12236e-06	2.45048e-07	56	295	351	239	3028
GO:0048610	cellular process involved in reproduction		P	9.67023e-06	2.60731e-07	23	65	88	272	3258
GO:0080134	regulation of response to stress		P	1.00465e-05	2.71881e-07	34	133	167	261	3190
GO:0044092	negative regulation of molecular function		P	1.07031e-05	2.90717e-07	36	147	183	259	3176
GO:0080090	regulation of primary metabolic process		P	1.07663e-05	2.93508e-07	133	1011	1144	162	2312
GO:0019637	organophosphate metabolic process		P	1.09235e-05	2.98886e-07	55	289	344	240	3034
GO:0034166	toll-like receptor 10 signaling pathway		P	1.41334e-05	3.95182e-07	12	15	27	283	3308
GO:0034134	toll-like receptor 2 signaling pathway		P	1.41334e-05	3.95182e-07	12	15	27	283	3308
GO:0034146	toll-like receptor 5 signaling pathway		P	1.41334e-05	3.95182e-07	12	15	27	283	3308
GO:0038123	toll-like receptor TLR1:TLR2 signaling pathway		P	1.41334e-05	3.95182e-07	12	15	27	283	3308
GO:0038124	toll-like receptor TLR6:TLR2 signaling pathway		P	1.41334e-05	3.95182e-07	12	15	27	283	3308
GO:0006458	'de novo' protein folding		P	1.41334e-05	3.95182e-07	12	15	27	283	3308
GO:0007338	single fertilization		P	1.62839e-05	4.56937e-07	9	6	15	286	3317
GO:0009057	macromolecule catabolic process		P	2.0939e-05	5.89654e-07	56	304	360	239	3019
GO:0002755	MyD88-dependent toll-like receptor signaling pathway		P	2.2705e-05	6.41654e-07	12	16	28	283	3307
GO:1901564	organonitrogen compound metabolic process		P	2.45793e-05	6.97075e-07	69	415	484	226	2908
GO:0071840	cellular component organization or biogenesis		P	2.81445e-05	8.00998e-07	130	998	1128	165	2325
GO:1901135	carbohydrate derivative metabolic process		P	2.89497e-05	8.26804e-07	58	324	382	237	2999
GO:0060255	regulation of macromolecule metabolic process		P	2.95389e-05	8.4658e-07	130	999	1129	165	2324
GO:0031323	regulation of cellular metabolic process		P	3.06073e-05	8.81375e-07	134	1041	1175	161	2282
GO:0042981	regulation of apoptotic process		P	3.30701e-05	9.57693e-07	49	253	302	246	3070
GO:0000165	MAPK cascade		P	3.31128e-05	9.62234e-07	24	77	101	271	3246
GO:0034162	toll-like receptor 9 signaling pathway		P	3.48297e-05	1.01561e-06	12	17	29	283	3306
GO:0043067	regulation of programmed cell death		P	3.60035e-05	1.06062e-06	49	254	303	246	3069
GO:0043408	regulation of MAPK cascade		P	3.73464e-05	1.10391e-06	22	66	88	273	3257
GO:0042325	regulation of phosphorylation		P	3.85021e-05	1.14191e-06	36	157	193	259	3166
GO:0002221	pattern recognition receptor signaling pathway		P	4.00355e-05	1.19939e-06	15	30	45	280	3293
GO:0002218	activation of innate immune response		P	4.00355e-05	1.19939e-06	15	30	45	280	3293
GO:0002758	innate immune response-activating signal transduction		P	4.00355e-05	1.19939e-06	15	30	45	280	3293
GO:0051084	'de novo' posttranslational protein folding		P	4.63627e-05	1.39357e-06	11	14	25	284	3309
GO:0051171	regulation of nitrogen compound metabolic process		P	4.84301e-05	1.46054e-06	112	827	939	183	2496
GO:0001932	regulation of protein phosphorylation		P	4.99214e-05	1.5105e-06	34	145	179	261	3178
GO:0034138	toll-like receptor 3 signaling pathway		P	5.13979e-05	1.57058e-06	12	18	30	283	3305
GO:0035666	TRIF-dependent toll-like receptor signaling pathway		P	5.13979e-05	1.57058e-06	12	18	30	283	3305
GO:0002756	MyD88-independent toll-like receptor signaling pathway		P	5.13979e-05	1.57058e-06	12	18	30	283	3305
GO:0044265	cellular macromolecule catabolic process		P	5.15823e-05	1.58136e-06	52	282	334	243	3041
GO:0045859	regulation of protein kinase activity		P	5.19577e-05	1.59806e-06	30	118	148	265	3205
GO:0045087	innate immune response		P	5.33144e-05	1.64547e-06	28	105	133	267	3218
GO:0045089	positive regulation of innate immune response		P	5.33144e-05	1.65044e-06	15	31	46	280	3292
GO:0090304	nucleic acid metabolic process		P	5.41e-05	1.68016e-06	147	1190	1337	148	2133
GO:0031098	stress-activated protein kinase signaling cascade		P	5.69689e-05	1.77494e-06	16	36	52	279	3287
GO:0019222	regulation of metabolic process		P	5.85458e-05	1.82992e-06	141	1128	1269	154	2195
GO:0016310	phosphorylation		P	6.20302e-05	1.94503e-06	56	317	373	239	3006
GO:0071345	cellular response to cytokine stimulus		P	6.48229e-05	2.03907e-06	22	69	91	273	3254
GO:0043549	regulation of kinase activity		P	7.02128e-05	2.21562e-06	31	127	158	264	3196
GO:0000003	reproduction		P	8.16141e-05	2.58355e-06	32	135	167	263	3188
GO:0065008	regulation of biological quality		P	8.55826e-05	2.71772e-06	73	468	541	222	2855
GO:0044106	cellular amine metabolic process		P	8.82396e-05	2.81972e-06	18	48	66	277	3275
GO:0009308	amine metabolic process		P	8.82396e-05	2.81972e-06	18	48	66	277	3275
GO:0010941	regulation of cell death		P	8.86734e-05	2.84244e-06	49	264	313	246	3059
GO:0031349	positive regulation of defense response		P	9.40118e-05	3.03234e-06	15	33	48	280	3290
GO:0038095	Fc-epsilon receptor signaling pathway		P	9.95272e-05	3.22017e-06	13	24	37	282	3299
GO:0008037	cell recognition		P	0.000106728	3.46381e-06	8	6	14	287	3317
GO:0048522	positive regulation of cellular process		P	0.00011516	3.74895e-06	91	639	730	204	2684
GO:0002764	immune response-regulating signaling pathway		P	0.000130159	4.26325e-06	20	61	81	275	3262
GO:0010627	regulation of intracellular protein kinase cascade		P	0.000130751	4.2957e-06	29	118	147	266	3205
GO:0044710	single-organism metabolic process		P	0.000133843	4.41795e-06	101	738	839	194	2585
GO:0051338	regulation of transferase activity		P	0.000133843	4.42401e-06	31	132	163	264	3191
GO:0034097	response to cytokine stimulus		P	0.000148166	4.91223e-06	24	86	110	271	3237
GO:0022414	reproductive process		P	0.000167042	5.55474e-06	28	113	141	267	3210
GO:0044281	small molecule metabolic process		P	0.00016713	5.57435e-06	88	617	705	207	2706
GO:0006955	immune response		P	0.000167526	5.60427e-06	33	148	181	262	3175
GO:0035821	modification of morphology or physiology of other organism		P	0.000169428	5.70176e-06	29	120	149	266	3203
GO:0051817	modification of morphology or physiology of other organism involved in symbiotic interaction		P	0.000169428	5.70176e-06	29	120	149	266	3203
GO:0019048	modulation by virus of host morphology or physiology		P	0.000190041	6.41442e-06	28	114	142	267	3209
GO:0002682	regulation of immune system process		P	0.000194466	6.58317e-06	31	135	166	264	3188
GO:0038093	Fc receptor signaling pathway		P	0.000203647	6.93464e-06	14	31	45	281	3292
GO:0051403	stress-activated MAPK cascade		P	0.000206558	7.0544e-06	15	36	51	280	3287
GO:0044003	modification by symbiont of host morphology or physiology		P	0.000215882	7.3944e-06	28	115	143	267	3208
GO:0006952	defense response		P	0.000218139	7.49349e-06	35	165	200	260	3158
GO:0008283	cell proliferation		P	0.000235564	8.13744e-06	44	235	279	251	3088
GO:0048518	positive regulation of biological process		P	0.000235564	8.13912e-06	96	700	796	199	2623
GO:0071495	cellular response to endogenous stimulus		P	0.000248589	8.61397e-06	30	130	160	265	3193
GO:0006508	proteolysis		P	0.000256474	8.91281e-06	46	252	298	249	3071
GO:0009566	fertilization		P	0.000304451	1.06105e-05	9	11	20	286	3312
GO:0019220	regulation of phosphate metabolic process		P	0.000338737	1.18392e-05	42	223	265	253	3100
GO:0002757	immune response-activating signal transduction		P	0.000354592	1.24642e-05	17	49	66	278	3274
GO:0006915	apoptotic process		P	0.000356686	1.25734e-05	57	348	405	238	2975
GO:0006974	response to DNA damage stimulus		P	0.000401019	1.42563e-05	41	217	258	254	3106
GO:0048011	neurotrophin TRK receptor signaling pathway		P	0.000434407	1.54866e-05	17	50	67	278	3273
GO:0012501	programmed cell death		P	0.000477522	1.70714e-05	57	352	409	238	2971
GO:0032501	multicellular organismal process		P	0.000508318	1.82231e-05	98	734	832	197	2589
GO:0044707	single-multicellular organism process		P	0.000517108	1.85899e-05	95	705	800	200	2618
GO:0045860	positive regulation of protein kinase activity		P	0.000522613	1.88399e-05	21	75	96	274	3248
GO:0044085	cellular component biogenesis		P	0.000525296	1.90266e-05	65	424	489	230	2899
GO:0051174	regulation of phosphorus metabolic process		P	0.000525296	1.90645e-05	42	228	270	253	3095
GO:0002253	activation of immune response		P	0.000525296	1.91465e-05	17	51	68	278	3272
GO:0038179	neurotrophin signaling pathway		P	0.000525296	1.91465e-05	17	51	68	278	3272
GO:0008543	fibroblast growth factor receptor signaling pathway		P	0.00054384	1.9931e-05	12	25	37	283	3298
GO:0044702	single organism reproductive process		P	0.00055618	2.04388e-05	24	95	119	271	3228
GO:0023057	negative regulation of signaling		P	0.000580655	2.13962e-05	29	130	159	266	3193
GO:0009719	response to endogenous stimulus		P	0.000682006	2.53352e-05	35	176	211	260	3147
GO:0042254	ribosome biogenesis		P	0.000706087	2.63002e-05	21	77	98	274	3246
GO:0044344	cellular response to fibroblast growth factor stimulus		P	0.000721921	2.70342e-05	12	26	38	283	3297
GO:0071774	response to fibroblast growth factor stimulus		P	0.000721921	2.70342e-05	12	26	38	283	3297
GO:0010648	negative regulation of cell communication		P	0.000729529	2.73919e-05	29	132	161	266	3191
GO:0051701	interaction with host		P	0.000744585	2.80316e-05	28	125	153	267	3198
GO:0019953	sexual reproduction		P	0.000819805	3.09453e-05	21	78	99	274	3245
GO:0016070	RNA metabolic process		P	0.00082265	3.11703e-05	129	1060	1189	166	2263
GO:0050778	positive regulation of immune response		P	0.000922082	3.51743e-05	17	54	71	278	3269
GO:0033674	positive regulation of kinase activity		P	0.00094945	3.63131e-05	21	79	100	274	3244
GO:0051130	positive regulation of cellular component organization		P	0.00100919	3.89003e-05	22	86	108	273	3237
GO:0048585	negative regulation of response to stimulus		P	0.00109151	4.22915e-05	30	143	173	265	3180
GO:0042127	regulation of cell proliferation		P	0.00109157	4.24027e-05	32	158	190	263	3165
GO:0007411	axon guidance		P	0.00116998	4.57781e-05	11	23	34	284	3300
GO:0097485	neuron projection guidance		P	0.00116998	4.57781e-05	11	23	34	284	3300
GO:0022613	ribonucleoprotein complex biogenesis		P	0.00116998	4.57991e-05	28	129	157	267	3194
GO:0043620	regulation of DNA-dependent transcription in response to stress		P	0.00118402	4.64668e-05	7	7	14	288	3316
GO:0032147	activation of protein kinase activity		P	0.00119086	4.68545e-05	13	33	46	282	3290
GO:0009968	negative regulation of signal transduction		P	0.00129536	5.15991e-05	28	130	158	267	3193
GO:0071900	regulation of protein serine/threonine kinase activity		P	0.00129536	5.16125e-05	17	56	73	278	3267
GO:0008219	cell death		P	0.00129871	5.18758e-05	60	394	454	235	2929
GO:0031175	neuron projection development		P	0.0013443	5.3831e-05	20	75	95	275	3248
GO:0016265	death		P	0.00138191	5.54751e-05	60	395	455	235	2928
GO:0051347	positive regulation of transferase activity		P	0.00143559	5.77734e-05	21	82	103	274	3241
GO:0006200	ATP catabolic process		P	0.00148234	6.00988e-05	13	34	47	282	3289
GO:0007265	Ras protein signal transduction		P	0.00148234	6.00988e-05	13	34	47	282	3289
GO:0001934	positive regulation of protein phosphorylation		P	0.00173717	7.12978e-05	23	97	120	272	3226
GO:0061564	axon development		P	0.0017867	7.35091e-05	15	46	61	280	3277
GO:0009125	nucleoside monophosphate catabolic process		P	0.00184102	7.64795e-05	13	35	48	282	3288
GO:0009128	purine nucleoside monophosphate catabolic process		P	0.00184102	7.64795e-05	13	35	48	282	3288
GO:0009169	purine ribonucleoside monophosphate catabolic process		P	0.00184102	7.64795e-05	13	35	48	282	3288
GO:0009158	ribonucleoside monophosphate catabolic process		P	0.00184102	7.64795e-05	13	35	48	282	3288
GO:0016192	vesicle-mediated transport		P	0.00195828	8.15462e-05	40	228	268	255	3095
GO:0002768	immune response-regulating cell surface receptor signaling pathway		P	0.00204024	8.53666e-05	14	41	55	281	3282
GO:0051641	cellular localization		P	0.0021156	8.87309e-05	75	541	616	220	2782
GO:0000187	activation of MAPK activity		P	0.00212676	8.94115e-05	9	16	25	286	3307
GO:0061418	regulation of transcription from RNA polymerase II promoter in response to hypoxia		P	0.00215668	9.08845e-05	6	5	11	289	3318
GO:0036294	cellular response to decreased oxygen levels		P	0.00221719	9.38776e-05	8	12	20	287	3311
GO:0071456	cellular response to hypoxia		P	0.00221719	9.38776e-05	8	12	20	287	3311
GO:0001666	response to hypoxia		P	0.00247964	0.000105485	12	31	43	283	3292
GO:0036293	response to decreased oxygen levels		P	0.00247964	0.000105485	12	31	43	283	3292
GO:0042327	positive regulation of phosphorylation		P	0.0024927	0.00010629	23	100	123	272	3223
GO:0048666	neuron development		P	0.00278574	0.000119341	21	87	108	274	3236
GO:0051049	regulation of transport		P	0.00297503	0.000127747	28	138	166	267	3185
GO:0007163	establishment or maintenance of cell polarity		P	0.00311751	0.000134177	7	9	16	288	3314
GO:0051649	establishment of localization in cell		P	0.00314394	0.000135628	69	492	561	226	2831
GO:0030030	cell projection organization		P	0.00317815	0.000137421	23	102	125	272	3221
GO:0071902	positive regulation of protein serine/threonine kinase activity		P	0.00329407	0.000143092	11	27	38	284	3296
GO:0006928	cellular component movement		P	0.00385896	0.000168016	27	133	160	268	3190
GO:0043618	regulation of transcription from RNA polymerase II promoter in response to stress		P	0.00388155	0.000169387	6	6	12	289	3317
GO:0060627	regulation of vesicle-mediated transport		P	0.00389617	0.000170414	12	33	45	283	3290
GO:0002684	positive regulation of immune system process		P	0.00390908	0.000171369	19	76	95	276	3247
GO:0030182	neuron differentiation		P	0.00390992	0.000171796	24	111	135	271	3212
GO:0007409	axonogenesis		P	0.00436733	0.000193202	14	45	59	281	3278
GO:0022408	negative regulation of cell-cell adhesion		P	0.0045766	0.000202917	4	1	5	291	3322
GO:0071453	cellular response to oxygen levels		P	0.00462797	0.000206119	8	14	22	287	3309
GO:0030307	positive regulation of cell growth		P	0.00462797	0.000206119	8	14	22	287	3309
GO:0032879	regulation of localization		P	0.00471971	0.000210676	33	182	215	262	3141
GO:0007173	epidermal growth factor receptor signaling pathway		P	0.00476272	0.000214023	12	34	46	283	3289
GO:0038127	ERBB signaling pathway		P	0.00476272	0.000214023	12	34	46	283	3289
GO:0070482	response to oxygen levels		P	0.00476272	0.000214023	12	34	46	283	3289
GO:0019221	cytokine-mediated signaling pathway		P	0.00508575	0.000229554	15	52	67	280	3271
GO:0006364	rRNA processing		P	0.00508575	0.000229554	15	52	67	280	3271
GO:0010467	gene expression		P	0.0054934	0.000248503	142	1248	1390	153	2075
GO:0006935	chemotaxis		P	0.00616129	0.000280562	13	41	54	282	3282
GO:0042330	taxis		P	0.00616129	0.000280562	13	41	54	282	3282
GO:0010638	positive regulation of organelle organization		P	0.00616129	0.000280562	13	41	54	282	3282
GO:0030010	establishment of cell polarity		P	0.00641019	0.000293176	6	7	13	289	3316
GO:0022008	neurogenesis		P	0.00663118	0.000303946	26	131	157	269	3192
GO:0010562	positive regulation of phosphorus metabolic process		P	0.00693735	0.000319729	23	109	132	272	3214
GO:0045937	positive regulation of phosphate metabolic process		P	0.00693735	0.000319729	23	109	132	272	3214
GO:0051128	regulation of cellular component organization		P	0.00693735	0.000320057	40	245	285	255	3078
GO:0048699	generation of neurons		P	0.00698931	0.000323153	25	124	149	270	3199
GO:0016072	rRNA metabolic process		P	0.00698965	0.000323867	15	54	69	280	3269
GO:0060334	regulation of interferon-gamma-mediated signaling pathway		P	0.00714465	0.000333902	5	4	9	290	3319
GO:0060333	interferon-gamma-mediated signaling pathway		P	0.00714465	0.000333902	5	4	9	290	3319
GO:0023056	positive regulation of signaling		P	0.00720056	0.000337234	26	132	158	269	3191
GO:0001944	vasculature development		P	0.00857758	0.000402583	14	49	63	281	3274
GO:0043281	regulation of cysteine-type endopeptidase activity involved in apoptotic process		P	0.00863226	0.000406011	12	37	49	283	3286
GO:0046034	ATP metabolic process		P	0.00874404	0.000412142	13	43	56	282	3280
GO:0043406	positive regulation of MAP kinase activity		P	0.00915739	0.000434368	9	21	30	286	3302
GO:0045927	positive regulation of growth		P	0.00915739	0.000434368	9	21	30	286	3302
GO:0040011	locomotion		P	0.00942758	0.000448126	23	112	135	272	3211
GO:0051179	localization		P	0.00983333	0.000468394	101	832	933	194	2491
GO:0033043	regulation of organelle organization		P	0.00988915	0.00047204	24	120	144	271	3203
GO:0043154	negative regulation of cysteine-type endopeptidase activity involved in apoptotic process		P	0.00995588	0.000476791	7	12	19	288	3311
GO:0032869	cellular response to insulin stimulus		P	0.0102953	0.000495541	13	44	57	282	3279
GO:0019219	regulation of nucleobase-containing compound metabolic process		P	0.0103849	0.000500891	98	803	901	197	2520
GO:0016043	cellular component organization		P	0.0106819	0.000518413	112	948	1060	183	2375
GO:0019229	regulation of vasoconstriction		P	0.0109082	0.000537021	3	0	3	292	3323
GO:2000641	regulation of early endosome to late endosome transport		P	0.0109082	0.000537021	3	0	3	292	3323
GO:0090170	regulation of Golgi inheritance		P	0.0109082	0.000537021	3	0	3	292	3323
GO:0048313	Golgi inheritance		P	0.0109082	0.000537021	3	0	3	292	3323
GO:0048308	organelle inheritance		P	0.0109082	0.000537021	3	0	3	292	3323
GO:0007275	multicellular organismal development		P	0.0111851	0.000551772	72	547	619	223	2776
GO:0018105	peptidyl-serine phosphorylation		P	0.0113282	0.000561093	8	17	25	287	3306
GO:0060759	regulation of response to cytokine stimulus		P	0.0113282	0.000561093	8	17	25	287	3306
GO:0032386	regulation of intracellular transport		P	0.0113407	0.000565499	14	51	65	281	3272
GO:0060341	regulation of cellular localization		P	0.0113407	0.000567091	20	92	112	275	3231
GO:0032872	regulation of stress-activated MAPK cascade		P	0.0113407	0.000568991	9	22	31	286	3301
GO:0070302	regulation of stress-activated protein kinase signaling cascade		P	0.0113407	0.000568991	9	22	31	286	3301
GO:0022612	gland morphogenesis		P	0.0113407	0.000569642	4	2	6	291	3321
GO:0022407	regulation of cell-cell adhesion		P	0.0113407	0.000569642	4	2	6	291	3321
GO:0008105	asymmetric protein localization		P	0.0113407	0.000569642	4	2	6	291	3321
GO:0043405	regulation of MAP kinase activity		P	0.0115764	0.000584946	11	33	44	284	3290
GO:0009967	positive regulation of signal transduction		P	0.0118236	0.000600349	25	130	155	270	3193
GO:2000116	regulation of cysteine-type endopeptidase activity		P	0.0118236	0.000602162	12	39	51	283	3284
GO:0010563	negative regulation of phosphorus metabolic process		P	0.0118236	0.000602162	12	39	51	283	3284
GO:0045936	negative regulation of phosphate metabolic process		P	0.0118236	0.000602162	12	39	51	283	3284
GO:0030522	intracellular receptor signaling pathway		P	0.0120615	0.000615482	15	58	73	280	3265
GO:0060330	regulation of response to interferon-gamma		P	0.0121942	0.000623469	5	5	10	290	3318
GO:0048667	cell morphogenesis involved in neuron differentiation		P	0.0130014	0.000666042	14	52	66	281	3271
GO:2000117	negative regulation of cysteine-type endopeptidase activity		P	0.0132802	0.000682975	7	13	20	288	3310
GO:0001568	blood vessel development		P	0.0136964	0.000705749	13	46	59	282	3277
GO:0043410	positive regulation of MAPK cascade		P	0.0139278	0.00071906	11	34	45	284	3289
GO:0075733	intracellular transport of viral material		P	0.0143352	0.000742956	6	9	15	289	3314
GO:0030168	platelet activation		P	0.01452	0.000753983	8	18	26	287	3305
GO:0048812	neuron projection morphogenesis		P	0.0150179	0.00078134	14	53	67	281	3270
GO:0016197	endosomal transport		P	0.0175163	0.000913075	14	54	68	281	3269
GO:0031327	negative regulation of cellular biosynthetic process		P	0.0179074	0.000935246	37	234	271	258	3089
GO:0001959	regulation of cytokine-mediated signaling pathway		P	0.0182306	0.000953946	7	14	21	288	3309
GO:0046777	protein autophosphorylation		P	0.018978	0.000996849	8	19	27	287	3304
GO:0045833	negative regulation of lipid metabolic process		P	0.0202805	0.00106729	5	6	11	290	3317
GO:0009890	negative regulation of biosynthetic process		P	0.0204056	0.00107591	37	236	273	258	3087
GO:0044766	multi-organism transport		P	0.0209787	0.00110822	6	10	16	289	3313
GO:0051301	cell division		P	0.0223461	0.00118492	21	106	127	274	3217
GO:0045022	early endosome to late endosome transport		P	0.0233285	0.001244	4	3	7	291	3320
GO:0061180	mammary gland epithelium development		P	0.0233285	0.001244	4	3	7	291	3320
GO:0007179	transforming growth factor beta receptor signaling pathway		P	0.0238345	0.00127574	10	31	41	285	3292
GO:0010647	positive regulation of cell communication		P	0.0238797	0.00128055	25	138	163	270	3185
GO:0045732	positive regulation of protein catabolic process		P	0.0240802	0.00129851	8	20	28	287	3303
GO:0018209	peptidyl-serine modification		P	0.0240802	0.00129851	8	20	28	287	3303
GO:0003006	developmental process involved in reproduction		P	0.0249947	0.00135532	13	50	63	282	3273
GO:0009167	purine ribonucleoside monophosphate metabolic process		P	0.0249947	0.00135532	13	50	63	282	3273
GO:0009126	purine nucleoside monophosphate metabolic process		P	0.0249947	0.00135532	13	50	63	282	3273
GO:0006996	organelle organization		P	0.0255238	0.00138655	76	606	682	219	2717
GO:0007010	cytoskeleton organization		P	0.026744	0.00145551	21	108	129	274	3215
GO:0048584	positive regulation of response to stimulus		P	0.0277724	0.00151703	30	181	211	265	3142
GO:0048731	system development		P	0.0279631	0.00153024	59	443	502	236	2880
GO:0071560	cellular response to transforming growth factor beta stimulus		P	0.0283845	0.00155613	10	32	42	285	3291
GO:0032868	response to insulin stimulus		P	0.0286954	0.00157891	13	51	64	282	3272
GO:0071375	cellular response to peptide hormone stimulus		P	0.0286954	0.00157891	13	51	64	282	3272
GO:0030512	negative regulation of transforming growth factor beta receptor signaling pathway		P	0.0289697	0.00159689	6	11	17	289	3312
GO:0006413	translational initiation		P	0.030108	0.00166264	15	65	80	280	3258
GO:0071346	cellular response to interferon-gamma		P	0.0305543	0.00170865	5	7	12	290	3316
GO:0031960	response to corticosteroid stimulus		P	0.0305543	0.00170865	5	7	12	290	3316
GO:0051384	response to glucocorticoid stimulus		P	0.0305543	0.00170865	5	7	12	290	3316
GO:0000413	protein peptidyl-prolyl isomerization		P	0.0305543	0.00170865	5	7	12	290	3316
GO:0030879	mammary gland development		P	0.0305543	0.00170865	5	7	12	290	3316
GO:0045727	positive regulation of translation		P	0.0311372	0.00174436	7	16	23	288	3307
GO:2000113	negative regulation of cellular macromolecule biosynthetic process		P	0.0317854	0.00178384	35	226	261	260	3097
GO:1901653	cellular response to peptide		P	0.0324174	0.00183226	13	52	65	282	3271
GO:0051052	regulation of DNA metabolic process		P	0.0324174	0.00183226	13	52	65	282	3271
GO:0000226	microtubule cytoskeleton organization		P	0.0324174	0.00183226	13	52	65	282	3271
GO:0071559	response to transforming growth factor beta stimulus		P	0.0332836	0.00188454	10	33	43	285	3290
GO:0006810	transport		P	0.0347282	0.00197327	88	735	823	207	2588
GO:0048468	cell development		P	0.0347446	0.00197767	31	193	224	264	3130
GO:0007399	nervous system development		P	0.035107	0.0020018	34	219	253	261	3104
GO:0070841	inclusion body assembly		P	0.0352052	0.00201795	3	1	4	292	3322
GO:0042310	vasoconstriction		P	0.0352052	0.00201795	3	1	4	292	3322
GO:0051234	establishment of localization		P	0.0354187	0.00203702	89	746	835	206	2577
GO:1901701	cellular response to oxygen-containing compound		P	0.0354187	0.00203852	19	96	115	276	3227
GO:0006396	RNA processing		P	0.0354187	0.0020408	47	336	383	248	2987
GO:0048858	cell projection morphogenesis		P	0.0371926	0.00215044	15	67	82	280	3256
GO:0051172	negative regulation of nitrogen compound metabolic process		P	0.03764	0.00218007	35	229	264	260	3094
GO:0090288	negative regulation of cellular response to growth factor stimulus		P	0.0384982	0.00223362	6	12	18	289	3311
GO:0048856	anatomical structure development		P	0.0390573	0.00226996	71	568	639	224	2755
GO:0048732	gland development		P	0.039264	0.00229373	7	17	24	288	3306
GO:0050852	T cell receptor signaling pathway		P	0.039264	0.00229373	7	17	24	288	3306
GO:0051258	protein polymerization		P	0.039264	0.00229373	7	17	24	288	3306
GO:1901700	response to oxygen-containing compound		P	0.03933	0.00230152	26	153	179	269	3170
GO:0042348	NF-kappaB import into nucleus		P	0.039545	0.00232903	4	4	8	291	3319
GO:0042345	regulation of NF-kappaB import into nucleus		P	0.039545	0.00232903	4	4	8	291	3319
GO:0080135	regulation of cellular response to stress		P	0.040138	0.00236884	16	75	91	279	3248
GO:0046907	intracellular transport		P	0.0403224	0.00238375	57	433	490	238	2890
GO:0009888	tissue development		P	0.0409948	0.00243221	27	162	189	268	3161
GO:0000904	cell morphogenesis involved in differentiation		P	0.0409948	0.00243578	15	68	83	280	3255
GO:0051090	regulation of sequence-specific DNA binding transcription factor activity		P	0.0409999	0.00244018	13	54	67	282	3269
GO:0010558	negative regulation of macromolecule biosynthetic process		P	0.0416787	0.00248474	35	231	266	260	3092
GO:0007162	negative regulation of cell adhesion		P	0.0431387	0.00259332	5	8	13	290	3315
GO:0003001	generation of a signal involved in cell-cell signaling		P	0.0440343	0.00265595	8	23	31	287	3300
GO:0023061	signal release		P	0.0440343	0.00265595	8	23	31	287	3300
GO:0046903	secretion		P	0.0442289	0.00267382	18	91	109	277	3232
GO:0006259	DNA metabolic process		P	0.0442289	0.00267652	36	241	277	259	3082
GO:0042326	negative regulation of phosphorylation		P	0.0446915	0.00270898	10	35	45	285	3288
GO:0044087	regulation of cellular component biogenesis		P	0.0461357	0.00280113	13	55	68	282	3268
GO:0007281	germ cell development		P	0.0487163	0.00296754	7	18	25	288	3305
GO:0031056	regulation of histone modification		P	0.0487163	0.00296754	7	18	25	288	3305
GO:0035637	multicellular organismal signaling		P	0.0488666	0.00298157	16	77	93	279	3246
GO:1901185	negative regulation of ERBB signaling pathway		P	0.0496485	0.00304446	6	13	19	289	3310
GO:0042059	negative regulation of epidermal growth factor receptor signaling pathway		P	0.0496485	0.00304446	6	13	19	289	3310
GO:0009891	positive regulation of biosynthetic process		P	0.0496485	0.0030477	39	270	309	256	3053
GO:0009611	response to wounding		P	0.0496485	0.00305407	19	100	119	276	3223
GO:0005829	cytosol		C	1.49744e-10	8.52348e-13	114	656	770	181	2667
GO:0031981	nuclear lumen		C	2.1926e-09	2.47417e-11	135	892	1027	160	2431
GO:0044428	nuclear part		C	3.67245e-09	4.39988e-11	145	999	1144	150	2324
GO:0005634	nucleus		C	1.05098e-08	1.4903e-10	197	1582	1779	98	1741
GO:0070013	intracellular organelle lumen		C	1.55455e-08	2.28199e-10	150	1073	1223	145	2250
GO:0043233	organelle lumen		C	1.55455e-08	2.28199e-10	150	1073	1223	145	2250
GO:0043232	intracellular non-membrane-bounded organelle		C	2.56729e-08	3.99938e-10	139	969	1108	156	2354
GO:0043228	non-membrane-bounded organelle		C	2.56729e-08	3.99938e-10	139	969	1108	156	2354
GO:0031974	membrane-enclosed lumen		C	3.17468e-08	5.07238e-10	151	1095	1246	144	2228
GO:0000502	proteasome complex	proteasome complex	C	1.83951e-07	3.49018e-09	19	31	50	276	3292
GO:0044422	organelle part		C	5.16089e-07	1.11319e-08	218	1907	2125	77	1416
GO:0044446	intracellular organelle part		C	6.1281e-07	1.3463e-08	217	1898	2115	78	1425
GO:0005654	nucleoplasm		C	6.42016e-07	1.41687e-08	86	516	602	209	2807
GO:0005832	chaperonin-containing T-complex		C	9.72404e-07	2.24311e-08	7	0	7	288	3323
GO:0019773	proteasome core complex, alpha-subunit complex		C	9.72404e-07	2.24311e-08	7	0	7	288	3323
GO:0002199	zona pellucida receptor complex		C	9.72404e-07	2.24311e-08	7	0	7	288	3323
GO:0005839	proteasome core complex		C	9.93993e-07	2.33262e-08	10	5	15	285	3318
GO:0042470	melanosome		C	3.57891e-05	1.05073e-06	13	21	34	282	3302
GO:0048770	pigment granule		C	3.57891e-05	1.05073e-06	13	21	34	282	3302
GO:0044430	cytoskeletal part	cytoskeletal part	C	0.000117554	3.83865e-06	39	189	228	256	3134
GO:0005732	small nucleolar ribonucleoprotein complex		C	0.000200595	6.81068e-06	6	2	8	289	3321
GO:0005622	intracellular		C	0.000350007	1.22681e-05	283	2943	3226	12	380
GO:0044424	intracellular part		C	0.000364583	1.29246e-05	282	2927	3209	13	396
GO:0043226	organelle		C	0.000682006	2.53007e-05	264	2665	2929	31	658
GO:0015630	microtubule cytoskeleton	microtubule cytoskeleton	C	0.00082265	3.1217e-05	35	178	213	260	3145
GO:0005856	cytoskeleton		C	0.000898774	3.41954e-05	45	259	304	250	3064
GO:0031988	membrane-bounded vesicle		C	0.000969818	3.71889e-05	34	172	206	261	3151
GO:0005886	plasma membrane		C	0.00100908	3.87954e-05	58	372	430	237	2951
GO:0005874	microtubule	microtubule	C	0.00107684	4.16154e-05	16	49	65	279	3274
GO:0071944	cell periphery		C	0.00122245	4.82194e-05	59	384	443	236	2939
GO:0043229	intracellular organelle		C	0.00128152	5.06774e-05	263	2665	2928	32	658
GO:0044445	cytosolic part		C	0.00129536	5.16125e-05	17	56	73	278	3267
GO:0031982	vesicle		C	0.00144398	5.82552e-05	37	200	237	258	3123
GO:0005623	cell		C	0.0014853	6.05155e-05	284	2986	3270	11	337
GO:0044464	cell part		C	0.0014853	6.05155e-05	284	2986	3270	11	337
GO:0005730	nucleolus		C	0.00159107	6.51428e-05	76	545	621	219	2778
GO:0032991	macromolecular complex		C	0.00201425	8.40781e-05	142	1221	1363	153	2102
GO:0016023	cytoplasmic membrane-bounded vesicle		C	0.00277982	0.00011881	32	168	200	263	3155
GO:0030139	endocytic vesicle		C	0.00329407	0.000143092	11	27	38	284	3296
GO:0031410	cytoplasmic vesicle		C	0.00398392	0.000175445	34	188	222	261	3135
GO:0043227	membrane-bounded organelle		C	0.00427621	0.000188744	255	2584	2839	40	739
GO:0030529	ribonucleoprotein complex		C	0.00635705	0.000290111	48	313	361	247	3010
GO:0043231	intracellular membrane-bounded organelle		C	0.00714465	0.00033289	254	2584	2838	41	739
GO:0033267	axon part		C	0.00714465	0.000333902	5	4	9	290	3319
GO:0005912	adherens junction		C	0.00915739	0.000434368	9	21	30	286	3302
GO:0031428	box C/D snoRNP complex		C	0.0109082	0.000537021	3	0	3	292	3323
GO:0030054	cell junction		C	0.011481	0.000577832	17	71	88	278	3252
GO:0022624	proteasome accessory complex		C	0.0132802	0.000682975	7	13	20	288	3310
GO:0070161	anchoring junction		C	0.0142278	0.000735971	9	23	32	286	3300
GO:0097458	neuron part		C	0.0182869	0.000958721	21	104	125	274	3219
GO:0043234	protein complex		C	0.0215137	0.00113863	111	958	1069	184	2365
GO:0030496	midbody		C	0.0240802	0.00129851	8	20	28	287	3303
GO:0005681	spliceosomal complex		C	0.0271265	0.00147903	19	93	112	276	3230
GO:0032154	cleavage furrow		C	0.0305543	0.00170865	5	7	12	290	3316
GO:0044427	chromosomal part		C	0.0323817	0.00182054	25	142	167	270	3181
GO:0043005	neuron projection		C	0.034186	0.00193905	18	88	106	277	3235
GO:0005815	microtubule organizing center		C	0.039545	0.00232989	20	105	125	275	3218
GO:0032155	cell division site part		C	0.0431387	0.00259332	5	8	13	290	3315
GO:0032153	cell division site		C	0.0431387	0.00259332	5	8	13	290	3315
* ordered by category and significance. Terms that were also reported in Supplementary Table 2 (P < 1E-05) are shown in bold.

## Sheet: Supp Table 4
Supplementary Table 4: Highest level GO terms enriched in the conserved human housekeeping dataset
				P-Value	Number in	Number in	Number in	Number not	Number not
GO-ID	Term*	Category	FDR	after FDR	test group	1 cell reference	reference total	annotated in test	annotated reference
GO:0005524	ATP binding	F	2.7277e-21	4.08583e-24	90	284	374	205	3039	over	NM_005735.3_cdsid_NP_005726.1, NM_002577.4_cdsid_NP_002568.2, NM_006597.5_cdsid_NP_006588.1, NM_003952.2_cdsid_NP_003943.2, NM_006430.3_cdsid_NP_006421.2, NM_001686.3_cdsid_NP_001677.2, NM_005147.5_cdsid_NP_005138.3, NM_003339.2_cdsid_NP_003330.1, NM_017582.6_cdsid_NP_060052.3, NM_003336.3_cdsid_NP_003327.2, NM_001416.3_cdsid_NP_001407.1, NM_032810.2_cdsid_NP_116199.2, NM_001273.2_cdsid_NP_001264…	NM_014014.4_cdsid_NP_054733.2, NM_001128144.1_cdsid_NP_001121616.1, NM_002461.1_cdsid_NP_002452.1, NM_015723.3_cdsid_NP_056538.1, NM_007254.3_cdsid_NP_009185.2, NM_013341.3_cdsid_NP_037473.3, NM_014941.1_cdsid_NP_055756.1, NM_018412.3_cdsid_NP_060882.2, NM_018343.2_cdsid_NP_060813.2, NM_001042371.2_cdsid_NP_001035830.1, NM_170753.3_cdsid_NP_736609.2, NM_021131.4_cdsid_NP_066954.2, NM_018188.3_cds…
GO:0003924	GTPase activity	F	1.58093e-10	9.47231e-13	27	43	70	268	3280	over	NM_001663.3_cdsid_NP_001654.1, NM_003321.4_cdsid_NP_003312.3, NM_005402.3_cdsid_NP_005393.2, NM_032704.3_cdsid_NP_116093.1, NM_001664.2_cdsid_NP_001655.1, NM_021252.4_cdsid_NP_067075.1, NM_178014.2_cdsid_NP_821133.1, NM_033107.3_cdsid_NP_149098.2, NM_002865.2_cdsid_NP_002856.1, NM_014366.4_cdsid_NP_055181.3, NM_001662.3_cdsid_NP_001653.1, NM_004218.3_cdsid_NP_004209.2, NM_016131.4_cdsid_NP_057215…	NM_014170.2_cdsid_NP_054889.2, NM_003224.4_cdsid_NP_003215.1, NM_024580.5_cdsid_NP_078856.4, NM_014753.3_cdsid_NP_055568.3, NM_004247.3_cdsid_NP_004238.3, NM_003192.2_cdsid_NP_003183.1, NM_022374.2_cdsid_NP_071769.2, NM_032313.2_cdsid_NP_115689.1, NM_005273.3_cdsid_NP_005264.2, NM_017929.5_cdsid_NP_060399.1, NM_018307.3_cdsid_NP_060777.3, NM_018094.4_cdsid_NP_060564.2, NM_018184.2_cdsid_NP_060654…
GO:0051082	unfolded protein binding	F	1.70069e-08	2.54747e-10	19	25	44	276	3298	over	NM_006597.5_cdsid_NP_006588.1, NM_005969.3_cdsid_NP_005960.1, NM_006430.3_cdsid_NP_006421.2, NM_005147.5_cdsid_NP_005138.3, NM_003372.5_cdsid_NP_003363.1, NM_006429.3_cdsid_NP_006420.1, NM_001762.3_cdsid_NP_001753.1, NM_007065.3_cdsid_NP_008996.1, NM_012073.3_cdsid_NP_036205.1, NM_003119.2_cdsid_NP_003110.1, NM_006625.4_cdsid_NP_006616.1, NM_005998.4_cdsid_NP_005989.3, NM_006585.3_cdsid_NP_006576…	NM_002337.3_cdsid_NP_002328.1, NM_018848.3_cdsid_NP_061336.1, NM_016306.4_cdsid_NP_057390.1, NM_000113.2_cdsid_NP_000104.1, NM_014765.2_cdsid_NP_055580.1, NM_014506.1_cdsid_NP_055321.1, NM_012235.2_cdsid_NP_036367.2, NM_006660.3_cdsid_NP_006651.2, NM_002624.3_cdsid_NP_002615.2, NM_003977.2_cdsid_NP_003968.2, NM_003190.4_cdsid_NP_003181.3, NM_022464.4_cdsid_NP_071909.1, NM_005570.3_cdsid_NP_005561…
GO:0004674	protein serine/threonine kinase activity	F	3.58432e-08	5.79848e-10	26	57	83	269	3266	over	NM_002577.4_cdsid_NP_002568.2, NM_003952.2_cdsid_NP_003943.2, NM_006742.2_cdsid_NP_006733.1, NM_001892.5_cdsid_NP_001883.4, NM_005163.2_cdsid_NP_005154.2, NM_002720.1_cdsid_NP_002711.1, NM_002745.4_cdsid_NP_002736.3, NM_030662.3_cdsid_NP_109587.1, NM_001893.4_cdsid_NP_001884.2, NM_001256686.1_cdsid_NP_001243615.1, NM_003161.3_cdsid_NP_003152.1, NM_001261.3_cdsid_NP_001252.1, NM_004759.4_cdsid_NP_…	NM_018343.2_cdsid_NP_060813.2, NM_001099402.1_cdsid_NP_001092872.1, NM_031480.2_cdsid_NP_113668.2, NM_001256197.1_cdsid_NP_001243126.1, NM_014602.2_cdsid_NP_055417.1, NM_001260.1_cdsid_NP_001251.1, NM_003718.4_cdsid_NP_003709.3, NM_001008910.2_cdsid_NP_001008910.1, NM_033116.4_cdsid_NP_149107.4, NM_001569.3_cdsid_NP_001560.2, NM_001199900.1_cdsid_NP_001186829.1, NM_000400.3_cdsid_NP_000391.1, NM_…
GO:0005525	GTP binding	F	2.55022e-07	5.0169e-09	27	70	97	268	3253	over	NM_001663.3_cdsid_NP_001654.1, NM_003321.4_cdsid_NP_003312.3, NM_005402.3_cdsid_NP_005393.2, NM_032704.3_cdsid_NP_116093.1, NM_001664.2_cdsid_NP_001655.1, NM_021252.4_cdsid_NP_067075.1, NM_178014.2_cdsid_NP_821133.1, NM_033107.3_cdsid_NP_149098.2, NM_002865.2_cdsid_NP_002856.1, NM_014366.4_cdsid_NP_055181.3, NM_001662.3_cdsid_NP_001653.1, NM_004218.3_cdsid_NP_004209.2, NM_016131.4_cdsid_NP_057215…	NM_014170.2_cdsid_NP_054889.2, NM_013341.3_cdsid_NP_037473.3, NM_003224.4_cdsid_NP_003215.1, NM_016301.3_cdsid_NP_057385.3, NM_024580.5_cdsid_NP_078856.4, NM_014753.3_cdsid_NP_055568.3, NM_016282.3_cdsid_NP_057366.2, NM_004247.3_cdsid_NP_004238.3, NM_022374.2_cdsid_NP_071769.2, NM_003848.3_cdsid_NP_003839.2, NM_006860.4_cdsid_NP_006851.1, NM_032313.2_cdsid_NP_115689.1, NM_012247.4_cdsid_NP_036379…
GO:0004298	threonine-type endopeptidase activity	F	3.97518e-07	8.3759e-09	10	4	14	285	3319	over	NM_002786.3_cdsid_NP_002777.1, NM_002794.4_cdsid_NP_002785.1, NM_002789.4_cdsid_NP_002780.1, NM_002798.2_cdsid_NP_002789.1, NM_002787.4_cdsid_NP_002778.1, NM_002792.3_cdsid_NP_002783.1, NM_002790.3_cdsid_NP_002781.2, NM_002799.3_cdsid_NP_002790.1, NM_002788.3_cdsid_NP_002779.1, NM_002791.2_cdsid_NP_002782.1	NM_002796.2_cdsid_NP_002787.2, NM_002795.3_cdsid_NP_002786.2, NM_002797.3_cdsid_NP_002788.1, NM_002793.3_cdsid_NP_002784.1
GO:0004004	ATP-dependent RNA helicase activity	F	2.33171e-06	5.77455e-08	10	6	16	285	3317	over	NM_014740.3_cdsid_NP_055555.1, NM_004818.2_cdsid_NP_004809.2, NM_019082.3_cdsid_NP_061955.1, NM_004941.1_cdsid_NP_004932.1, NM_004640.6_cdsid_NP_004631.1, NM_006773.3_cdsid_NP_006764.3, NM_004728.3_cdsid_NP_004719.2, NM_024072.3_cdsid_NP_076977.3, NM_020414.3_cdsid_NP_065147.1, NM_001356.3_cdsid_NP_001347.3	NM_014014.4_cdsid_NP_054733.2, NM_001357.4_cdsid_NP_001348.2, NM_006929.4_cdsid_NP_008860.4, NM_003171.3_cdsid_NP_003162.2, NM_005754.2_cdsid_NP_005745.1, NM_002911.3_cdsid_NP_002902.2
GO:0019003	GDP binding	F	9.28879e-05	2.98681e-06	10	12	22	285	3311	over	NM_001664.2_cdsid_NP_001655.1, NM_021252.4_cdsid_NP_067075.1, NM_002865.2_cdsid_NP_002856.1, NM_004218.3_cdsid_NP_004209.2, NM_016131.4_cdsid_NP_057215.3, NM_002884.2_cdsid_NP_002875.1, NM_016322.3_cdsid_NP_057406.2, NM_004637.5_cdsid_NP_004628.4, NM_004583.3_cdsid_NP_004574.2, NM_006325.3_cdsid_NP_006316.1	NM_002764.3_cdsid_NP_002755.1, NM_018184.2_cdsid_NP_060654.1, NM_014999.2_cdsid_NP_055814.1, NM_020673.2_cdsid_NP_065724.1, NM_002868.3_cdsid_NP_002859.1, NM_003849.3_cdsid_NP_003840.2, NM_004040.2_cdsid_NP_004031.1, NM_004578.3_cdsid_NP_004569.2, NM_004162.4_cdsid_NP_004153.2, NM_004251.4_cdsid_NP_004242.1, NM_003136.3_cdsid_NP_003127.1, NM_021168.4_cdsid_NP_066991.3
GO:0030515	snoRNA binding	F	0.000535035	1.95549e-05	5	1	6	290	3322	over	NM_006392.3_cdsid_NP_006383.2, NM_017838.3_cdsid_NP_060308.1, NM_018648.3_cdsid_NP_061118.1, NM_005008.3_cdsid_NP_004999.1, NM_015934.3_cdsid_NP_057018.1	NM_003703.1_cdsid_NP_003694.1
GO:0031435	mitogen-activated protein kinase kinase kinase binding	F	0.00156386	6.38725e-05	5	2	7	290	3321	over	NM_002745.4_cdsid_NP_002736.3, NM_007065.3_cdsid_NP_008996.1, NM_001791.3_cdsid_NP_001782.1, NM_002752.4_cdsid_NP_002743.3, NM_002755.3_cdsid_NP_002746.1	NM_015983.3_cdsid_NP_057067.1, NM_004620.3_cdsid_NP_004611.1
GO:0051219	phosphoprotein binding	F	0.00995588	0.000478208	6	8	14	289	3315	over	NM_000430.3_cdsid_NP_000421.1, NM_001892.5_cdsid_NP_001883.4, NM_002745.4_cdsid_NP_002736.3, NM_001893.4_cdsid_NP_001884.2, NM_003404.4_cdsid_NP_003395.1, NM_006761.4_cdsid_NP_006752.1	NM_004323.5_cdsid_NP_004314.5, NM_006221.3_cdsid_NP_006212.1, NM_175069.2_cdsid_NP_778239.1, NM_005206.4_cdsid_NP_005197.3, NM_013254.3_cdsid_NP_037386.1, NM_006570.4_cdsid_NP_006561.1, NM_145203.5_cdsid_NP_660204.2, NM_005119.3_cdsid_NP_005110.2
GO:0004713	protein tyrosine kinase activity	F	0.00995588	0.000478208	6	8	14	289	3315	over	NM_030662.3_cdsid_NP_109587.1, NM_002757.3_cdsid_NP_002748.1, NM_002227.2_cdsid_NP_002218.2, NM_002755.3_cdsid_NP_002746.1, NM_003992.4_cdsid_NP_003983.2, NM_004586.2_cdsid_NP_004577.1	NM_003331.4_cdsid_NP_003322.3, NM_001008910.2_cdsid_NP_001008910.1, NM_003132.2_cdsid_NP_003123.2, NM_017850.1_cdsid_NP_060320.1, NM_006510.4_cdsid_NP_006501.1, NM_020680.3_cdsid_NP_065731.3, NM_032408.3_cdsid_NP_115784.1, NM_033550.3_cdsid_NP_291028.3
GO:0043008	ATP-dependent protein binding	F	0.0109082	0.000537021	3	0	3	292	3323	over	NM_025219.2_cdsid_NP_079495.1, NM_004640.6_cdsid_NP_004631.1, NM_005500.2_cdsid_NP_005491.1
GO:0004721	phosphoprotein phosphatase activity	F	0.0115764	0.000584946	11	33	44	284	3290	over	NM_004087.2_cdsid_NP_004078.2, NM_002827.3_cdsid_NP_002818.1, NM_002710.3_cdsid_NP_002701.1, NM_003828.2_cdsid_NP_003819.1, NM_002720.1_cdsid_NP_002711.1, NM_002721.4_cdsid_NP_002712.1, NM_001009552.1_cdsid_NP_001009552.1, NM_006245.3_cdsid_NP_006236.1, NM_030640.2_cdsid_NP_085143.1, NM_002755.3_cdsid_NP_002746.1, NM_005730.3_cdsid_NP_005721.3	NM_175732.2_cdsid_NP_783859.1, NM_002717.3_cdsid_NP_002708.1, NM_002834.3_cdsid_NP_002825.3, NM_004300.3_cdsid_NP_004291.1, NM_007026.2_cdsid_NP_008957.1, NM_030768.2_cdsid_NP_110395.1, NM_000252.2_cdsid_NP_000243.1, NM_020185.3_cdsid_NP_064570.1, NM_005134.3_cdsid_NP_005125.1, NM_014188.2_cdsid_NP_054907.1, NM_032833.3_cdsid_NP_116222.3, NM_000314.4_cdsid_NP_000305.3, NM_002706.4_cdsid_NP_002697…
GO:0004497	monooxygenase activity	F	0.0233285	0.001244	4	3	7	291	3320	over	NM_003404.4_cdsid_NP_003395.1, NM_183075.2_cdsid_NP_898898.1, NM_002454.2_cdsid_NP_002445.2, NM_006761.4_cdsid_NP_006752.1	NM_031304.4_cdsid_NP_112594.1, NM_182476.2_cdsid_NP_872282.1, NM_012139.3_cdsid_NP_036271.1
GO:0001948	glycoprotein binding	F	0.0305543	0.00170865	5	7	12	290	3316	over	NM_025219.2_cdsid_NP_079495.1, NM_001892.5_cdsid_NP_001883.4, NM_001893.4_cdsid_NP_001884.2, NM_016322.3_cdsid_NP_057406.2, NM_005880.3_cdsid_NP_005871.1	NM_001165946.1_cdsid_NP_001159418.1, NM_006812.3_cdsid_NP_006803.1, NM_145203.5_cdsid_NP_660204.2, NM_001007068.1_cdsid_NP_001007069.1, NM_015701.4_cdsid_NP_056516.2, NM_018438.5_cdsid_NP_060908.1, NM_002211.3_cdsid_NP_002202.2
GO:0016018	cyclosporin A binding	F	0.0352052	0.00201795	3	1	4	292	3322	over	NM_006347.3_cdsid_NP_006338.1, NM_006112.3_cdsid_NP_006103.1, NM_005729.3_cdsid_NP_005720.1	NM_005038.2_cdsid_NP_005029.1
GO:0030295	protein kinase activator activity	F	0.039545	0.00232903	4	4	8	291	3319	over	NM_002577.4_cdsid_NP_002568.2, NM_030662.3_cdsid_NP_109587.1, NM_002755.3_cdsid_NP_002746.1, NM_016289.3_cdsid_NP_057373.1	NM_002128.4_cdsid_NP_002119.1, NM_020919.3_cdsid_NP_065970.2, NM_000455.4_cdsid_NP_000446.1, NM_005470.3_cdsid_NP_005461.2
GO:0003755	peptidyl-prolyl cis-trans isomerase activity	F	0.0431387	0.00259332	5	8	13	290	3315	over	NM_006347.3_cdsid_NP_006338.1, NM_002013.3_cdsid_NP_002004.1, NM_006112.3_cdsid_NP_006103.1, NM_005729.3_cdsid_NP_005720.1, NM_015342.3_cdsid_NP_056157.1	NM_021131.4_cdsid_NP_066954.2, NM_006221.3_cdsid_NP_006212.1, NM_004792.2_cdsid_NP_004783.2, NM_012181.3_cdsid_NP_036313.3, NM_003977.2_cdsid_NP_003968.2, NM_005038.2_cdsid_NP_005029.1, NM_022110.3_cdsid_NP_071393.2, NM_139126.3_cdsid_NP_624311.1
GO:0005102	receptor binding	F	0.0496485	0.00305214	24	140	164	271	3183	over	NM_006597.5_cdsid_NP_006588.1, NM_001686.3_cdsid_NP_001677.2, NM_005402.3_cdsid_NP_005393.2, NM_005147.5_cdsid_NP_005138.3, NM_002827.3_cdsid_NP_002818.1, NM_004371.3_cdsid_NP_004362.2, NM_178014.2_cdsid_NP_821133.1, NM_001668.3_cdsid_NP_001659.1, NM_016166.1_cdsid_NP_057250.1, NM_001791.3_cdsid_NP_001782.1, NM_007178.3_cdsid_NP_009109.3, NM_002805.5_cdsid_NP_002796.4, NM_001514.5_cdsid_NP_001505…	NM_006345.3_cdsid_NP_006336.3, NM_012346.4_cdsid_NP_036478.2, NM_012407.3_cdsid_NP_036539.1, NM_014236.3_cdsid_NP_055051.1, NM_006284.3_cdsid_NP_006275.1, NM_021131.4_cdsid_NP_066954.2, NM_006858.3_cdsid_NP_006849.1, NM_175852.3_cdsid_NP_787048.1, NM_002973.3_cdsid_NP_002964.3, NM_002337.3_cdsid_NP_002328.1, NM_004757.3_cdsid_NP_004748.2, NM_002128.4_cdsid_NP_002119.1, NM_005803.2_cdsid_NP_005794…
GO:0031145	anaphase-promoting complex-dependent proteasomal ubiquitin-dependent protein catabolic process	P	3.67116e-10	2.63954e-12	23	30	53	272	3293	over	NM_002786.3_cdsid_NP_002777.1, NM_002794.4_cdsid_NP_002785.1, NM_002789.4_cdsid_NP_002780.1, NM_004725.3_cdsid_NP_004716.1, NM_021009.5_cdsid_NP_066289.2, NM_002815.3_cdsid_NP_002806.2, NM_016263.3_cdsid_NP_057347.2, NM_002798.2_cdsid_NP_002789.1, NM_006503.3_cdsid_NP_006494.1, NM_002805.5_cdsid_NP_002796.4, NM_002787.4_cdsid_NP_002778.1, NM_002806.3_cdsid_NP_002797.3, NM_002804.4_cdsid_NP_002795…	NM_016476.10_cdsid_NP_057560.8, NM_013366.3_cdsid_NP_037498.1, NM_006341.3_cdsid_NP_006332.3, NM_002808.4_cdsid_NP_002799.3, NM_016238.2_cdsid_NP_057322.2, NM_001256.3_cdsid_NP_001247.3, NM_016237.4_cdsid_NP_057321.2, NM_005805.5_cdsid_NP_005796.1, NM_002796.2_cdsid_NP_002787.2, NM_005789.3_cdsid_NP_005780.2, NM_002795.3_cdsid_NP_002786.2, NM_014885.4_cdsid_NP_055700.2, NM_004661.3_cdsid_NP_00465…
GO:0000209	protein polyubiquitination	P	4.86899e-10	3.7925e-12	33	74	107	262	3249	over	NM_012300.2_cdsid_NP_036432.2, NM_002786.3_cdsid_NP_002777.1, NM_002794.4_cdsid_NP_002785.1, NM_003339.2_cdsid_NP_003330.1, NM_003336.3_cdsid_NP_003327.2, NM_002789.4_cdsid_NP_002780.1, NM_014671.2_cdsid_NP_055486.2, NM_003337.2_cdsid_NP_003328.1, NM_017670.2_cdsid_NP_060140.2, NM_017811.3_cdsid_NP_060281.2, NM_021009.5_cdsid_NP_066289.2, NM_002815.3_cdsid_NP_002806.2, NM_016263.3_cdsid_NP_057347…	NM_001010858.2_cdsid_NP_001010858.2, NM_006044.2_cdsid_NP_006035.2, NM_207111.3_cdsid_NP_996994.1, NM_199203.2_cdsid_NP_954673.1, NM_016476.10_cdsid_NP_057560.8, NM_013366.3_cdsid_NP_037498.1, NM_005885.3_cdsid_NP_005876.2, NM_002808.4_cdsid_NP_002799.3, NM_016238.2_cdsid_NP_057322.2, NM_001256.3_cdsid_NP_001247.3, NM_005802.4_cdsid_NP_005793.2, NM_016237.4_cdsid_NP_057321.2, NM_005805.5_cdsid_NP…
GO:0051436	negative regulation of ubiquitin-protein ligase activity involved in mitotic cell cycle	P	7.09682e-10	5.74039e-12	22	28	50	273	3295	over	NM_002786.3_cdsid_NP_002777.1, NM_002794.4_cdsid_NP_002785.1, NM_002789.4_cdsid_NP_002780.1, NM_004725.3_cdsid_NP_004716.1, NM_021009.5_cdsid_NP_066289.2, NM_002815.3_cdsid_NP_002806.2, NM_016263.3_cdsid_NP_057347.2, NM_002798.2_cdsid_NP_002789.1, NM_006503.3_cdsid_NP_006494.1, NM_002805.5_cdsid_NP_002796.4, NM_002787.4_cdsid_NP_002778.1, NM_002806.3_cdsid_NP_002797.3, NM_002804.4_cdsid_NP_002795…	NM_016476.10_cdsid_NP_057560.8, NM_013366.3_cdsid_NP_037498.1, NM_006341.3_cdsid_NP_006332.3, NM_002808.4_cdsid_NP_002799.3, NM_016238.2_cdsid_NP_057322.2, NM_001256.3_cdsid_NP_001247.3, NM_016237.4_cdsid_NP_057321.2, NM_005805.5_cdsid_NP_005796.1, NM_002796.2_cdsid_NP_002787.2, NM_005789.3_cdsid_NP_005780.2, NM_002795.3_cdsid_NP_002786.2, NM_014885.4_cdsid_NP_055700.2, NM_004661.3_cdsid_NP_00465…
GO:0006977	DNA damage response, signal transduction by p53 class mediator resulting in cell cycle arrest	P	1.01867e-09	8.95178e-12	20	22	42	275	3301	over	NM_002786.3_cdsid_NP_002777.1, NM_002794.4_cdsid_NP_002785.1, NM_002789.4_cdsid_NP_002780.1, NM_021009.5_cdsid_NP_066289.2, NM_002815.3_cdsid_NP_002806.2, NM_002798.2_cdsid_NP_002789.1, NM_006503.3_cdsid_NP_006494.1, NM_002805.5_cdsid_NP_002796.4, NM_002787.4_cdsid_NP_002778.1, NM_002806.3_cdsid_NP_002797.3, NM_002804.4_cdsid_NP_002795.2, NM_003333.3_cdsid_NP_003324.1, NM_018955.3_cdsid_NP_061828…	NM_002808.4_cdsid_NP_002799.3, NM_005805.5_cdsid_NP_005796.1, NM_016399.2_cdsid_NP_057483.1, NM_002796.2_cdsid_NP_002787.2, NM_002719.3_cdsid_NP_002710.2, NM_005789.3_cdsid_NP_005780.2, NM_002795.3_cdsid_NP_002786.2, NM_002811.4_cdsid_NP_002802.2, NM_022457.5_cdsid_NP_071902.2, NM_002813.5_cdsid_NP_002804.2, NM_002817.3_cdsid_NP_002808.3, NM_005047.3_cdsid_NP_005038.1, NM_002807.3_cdsid_NP_002798…
GO:0051437	positive regulation of ubiquitin-protein ligase activity involved in mitotic cell cycle	P	1.01881e-09	9.35998e-12	22	29	51	273	3294	over	NM_002786.3_cdsid_NP_002777.1, NM_002794.4_cdsid_NP_002785.1, NM_002789.4_cdsid_NP_002780.1, NM_021009.5_cdsid_NP_066289.2, NM_002815.3_cdsid_NP_002806.2, NM_016263.3_cdsid_NP_057347.2, NM_002798.2_cdsid_NP_002789.1, NM_006503.3_cdsid_NP_006494.1, NM_002805.5_cdsid_NP_002796.4, NM_002787.4_cdsid_NP_002778.1, NM_002806.3_cdsid_NP_002797.3, NM_002804.4_cdsid_NP_002795.2, NM_003592.2_cdsid_NP_003583…	NM_016476.10_cdsid_NP_057560.8, NM_013366.3_cdsid_NP_037498.1, NM_002808.4_cdsid_NP_002799.3, NM_016238.2_cdsid_NP_057322.2, NM_001256.3_cdsid_NP_001247.3, NM_016237.4_cdsid_NP_057321.2, NM_005805.5_cdsid_NP_005796.1, NM_002796.2_cdsid_NP_002787.2, NM_005789.3_cdsid_NP_005780.2, NM_002795.3_cdsid_NP_002786.2, NM_014885.4_cdsid_NP_055700.2, NM_004661.3_cdsid_NP_004652.2, NM_002811.4_cdsid_NP_00280…
GO:0002479	antigen processing and presentation of exogenous peptide antigen via MHC class I, TAP-dependent	P	1.5085e-09	1.55158e-11	20	23	43	275	3300	over	NM_002786.3_cdsid_NP_002777.1, NM_002794.4_cdsid_NP_002785.1, NM_002789.4_cdsid_NP_002780.1, NM_021009.5_cdsid_NP_066289.2, NM_002815.3_cdsid_NP_002806.2, NM_002798.2_cdsid_NP_002789.1, NM_006503.3_cdsid_NP_006494.1, NM_002805.5_cdsid_NP_002796.4, NM_002787.4_cdsid_NP_002778.1, NM_002806.3_cdsid_NP_002797.3, NM_002804.4_cdsid_NP_002795.2, NM_003333.3_cdsid_NP_003324.1, NM_018955.3_cdsid_NP_061828…	NM_002808.4_cdsid_NP_002799.3, NM_005805.5_cdsid_NP_005796.1, NM_002796.2_cdsid_NP_002787.2, NM_005789.3_cdsid_NP_005780.2, NM_002795.3_cdsid_NP_002786.2, NM_002811.4_cdsid_NP_002802.2, NM_003190.4_cdsid_NP_003181.3, NM_014302.3_cdsid_NP_055117.1, NM_013336.3_cdsid_NP_037468.1, NM_002813.5_cdsid_NP_002804.2, NM_002817.3_cdsid_NP_002808.3, NM_005047.3_cdsid_NP_005038.1, NM_002807.3_cdsid_NP_002798…
GO:0006184	GTP catabolic process	P	5.35912e-08	9.09777e-10	32	90	122	263	3233	over	NM_001663.3_cdsid_NP_001654.1, NM_003321.4_cdsid_NP_003312.3, NM_005402.3_cdsid_NP_005393.2, NM_032704.3_cdsid_NP_116093.1, NM_014570.4_cdsid_NP_055385.3, NM_001664.2_cdsid_NP_001655.1, NM_000430.3_cdsid_NP_000421.1, NM_021252.4_cdsid_NP_067075.1, NM_178014.2_cdsid_NP_821133.1, NM_033107.3_cdsid_NP_149098.2, NM_002865.2_cdsid_NP_002856.1, NM_014366.4_cdsid_NP_055181.3, NM_001662.3_cdsid_NP_001653…	NM_014170.2_cdsid_NP_054889.2, NM_018283.1_cdsid_NP_060753.1, NM_003224.4_cdsid_NP_003215.1, NM_001494.3_cdsid_NP_001485.2, NM_024580.5_cdsid_NP_078856.4, NM_014753.3_cdsid_NP_055568.3, NM_004330.2_cdsid_NP_004321.2, NM_004247.3_cdsid_NP_004238.3, NM_003192.2_cdsid_NP_003183.1, NM_006519.2_cdsid_NP_006510.1, NM_022374.2_cdsid_NP_071769.2, NM_006221.3_cdsid_NP_006212.1, NM_032313.2_cdsid_NP_115689…
GO:0006521	regulation of cellular amino acid metabolic process	P	1.67335e-07	3.14151e-09	17	23	40	278	3300	over	NM_002786.3_cdsid_NP_002777.1, NM_002794.4_cdsid_NP_002785.1, NM_002789.4_cdsid_NP_002780.1, NM_002815.3_cdsid_NP_002806.2, NM_002798.2_cdsid_NP_002789.1, NM_006503.3_cdsid_NP_006494.1, NM_002805.5_cdsid_NP_002796.4, NM_002787.4_cdsid_NP_002778.1, NM_002806.3_cdsid_NP_002797.3, NM_002804.4_cdsid_NP_002795.2, NM_002792.3_cdsid_NP_002783.1, NM_002814.3_cdsid_NP_002805.1, NM_002790.3_cdsid_NP_002781…	NM_002808.4_cdsid_NP_002799.3, NM_005805.5_cdsid_NP_005796.1, NM_002796.2_cdsid_NP_002787.2, NM_002537.2_cdsid_NP_002528.1, NM_005789.3_cdsid_NP_005780.2, NM_002795.3_cdsid_NP_002786.2, NM_004152.2_cdsid_NP_004143.1, NM_002539.1_cdsid_NP_002530.1, NM_002811.4_cdsid_NP_002802.2, NM_015878.4_cdsid_NP_056962.2, NM_000754.3_cdsid_NP_000745.1, NM_002813.5_cdsid_NP_002804.2, NM_002817.3_cdsid_NP_002808…
GO:0034142	toll-like receptor 4 signaling pathway	P	1.01959e-06	2.40286e-08	15	20	35	280	3303	over	NM_001663.3_cdsid_NP_001654.1, NM_003339.2_cdsid_NP_003330.1, NM_002745.4_cdsid_NP_002736.3, NM_030662.3_cdsid_NP_109587.1, NM_021009.5_cdsid_NP_066289.2, NM_006245.3_cdsid_NP_006236.1, NM_004759.4_cdsid_NP_004750.1, NM_003340.6_cdsid_NP_003331.1, NM_021988.5_cdsid_NP_068823.2, NM_002752.4_cdsid_NP_002743.3, NM_003333.3_cdsid_NP_003324.1, NM_002755.3_cdsid_NP_002746.1, NM_018955.3_cdsid_NP_061828…	NM_199203.2_cdsid_NP_954673.1, NM_001880.3_cdsid_NP_001871.2, NM_005171.4_cdsid_NP_005162.1, NM_001569.3_cdsid_NP_001560.2, NM_005587.2_cdsid_NP_005578.2, NM_001278.3_cdsid_NP_001269.3, NM_002503.4_cdsid_NP_002494.2, NM_182919.3_cdsid_NP_891549.1, NM_003188.3_cdsid_NP_003179.1, NM_004620.3_cdsid_NP_004611.1, NM_006116.2_cdsid_NP_006107.1, NM_013254.3_cdsid_NP_037386.1, NM_002750.3_cdsid_NP_002741…
GO:0043066	negative regulation of apoptotic process	P	1.29801e-06	3.12382e-08	37	139	176	258	3184	over	NM_002577.4_cdsid_NP_002568.2, NM_002786.3_cdsid_NP_002777.1, NM_002794.4_cdsid_NP_002785.1, NM_005147.5_cdsid_NP_005138.3, NM_001664.2_cdsid_NP_001655.1, NM_025219.2_cdsid_NP_079495.1, NM_002789.4_cdsid_NP_002780.1, NM_003337.2_cdsid_NP_003328.1, NM_005163.2_cdsid_NP_005154.2, NM_005809.5_cdsid_NP_005800.3, NM_021009.5_cdsid_NP_066289.2, NM_002815.3_cdsid_NP_002806.2, NM_003161.3_cdsid_NP_003152…	NM_004323.5_cdsid_NP_004314.5, NM_001010.2_cdsid_NP_001001.2, NM_005882.3_cdsid_NP_005873.2, NM_000144.4_cdsid_NP_000135.2, NM_012346.4_cdsid_NP_036478.2, NM_004643.3_cdsid_NP_004634.1, NM_006024.6_cdsid_NP_006015.4, NM_018188.3_cdsid_NP_060658.3, NM_001256197.1_cdsid_NP_001243126.1, NM_014458.3_cdsid_NP_055273.2, NM_016009.4_cdsid_NP_057093.1, NM_005077.3_cdsid_NP_005068.2, NM_006395.2_cdsid_NP_…
GO:0007339	binding of sperm to zona pellucida	P	6.28419e-06	1.66926e-07	7	1	8	288	3322	over	NM_006430.3_cdsid_NP_006421.2, NM_006429.3_cdsid_NP_006420.1, NM_001762.3_cdsid_NP_001753.1, NM_012073.3_cdsid_NP_036205.1, NM_005998.4_cdsid_NP_005989.3, NM_006585.3_cdsid_NP_006576.2, NM_030752.2_cdsid_NP_110379.2	NM_014847.3_cdsid_NP_055662.3
GO:0016071	mRNA metabolic process	P	9.12236e-06	2.45048e-07	56	295	351	239	3028	over	NM_006597.5_cdsid_NP_006588.1, NM_001324.2_cdsid_NP_001315.1, NM_002786.3_cdsid_NP_002777.1, NM_002794.4_cdsid_NP_002785.1, NM_003016.4_cdsid_NP_003007.2, NM_003683.5_cdsid_NP_003674.1, NM_001419.2_cdsid_NP_001410.2, NM_001416.3_cdsid_NP_001407.1, NM_002789.4_cdsid_NP_002780.1, NM_004939.2_cdsid_NP_004930.1, NM_014740.3_cdsid_NP_055555.1, NM_016222.2_cdsid_NP_057306.2, NM_005163.2_cdsid_NP_005154…	NM_014014.4_cdsid_NP_054733.2, NM_005778.3_cdsid_NP_005769.1, NM_001519.3_cdsid_NP_001510.2, NM_152551.3_cdsid_NP_689764.3, NM_013316.3_cdsid_NP_037448.2, NM_004906.4_cdsid_NP_004897.2, NM_001017.2_cdsid_NP_001008.1, NM_001010.2_cdsid_NP_001001.2, NM_016093.2_cdsid_NP_057177.1, NM_001009.3_cdsid_NP_001000.2, NM_022037.2_cdsid_NP_071320.2, NM_002270.3_cdsid_NP_002261.3, NM_006938.2_cdsid_NP_008869…
GO:0034166	toll-like receptor 10 signaling pathway	P	1.41334e-05	3.95182e-07	12	15	27	283	3308	over	NM_002745.4_cdsid_NP_002736.3, NM_030662.3_cdsid_NP_109587.1, NM_021009.5_cdsid_NP_066289.2, NM_006245.3_cdsid_NP_006236.1, NM_004759.4_cdsid_NP_004750.1, NM_021988.5_cdsid_NP_068823.2, NM_002752.4_cdsid_NP_002743.3, NM_003333.3_cdsid_NP_003324.1, NM_002755.3_cdsid_NP_002746.1, NM_018955.3_cdsid_NP_061828.1, NM_003348.3_cdsid_NP_003339.1, NM_004586.2_cdsid_NP_004577.1	NM_199203.2_cdsid_NP_954673.1, NM_001880.3_cdsid_NP_001871.2, NM_005171.4_cdsid_NP_005162.1, NM_001569.3_cdsid_NP_001560.2, NM_005587.2_cdsid_NP_005578.2, NM_001278.3_cdsid_NP_001269.3, NM_002503.4_cdsid_NP_002494.2, NM_003188.3_cdsid_NP_003179.1, NM_004620.3_cdsid_NP_004611.1, NM_006116.2_cdsid_NP_006107.1, NM_002750.3_cdsid_NP_002741.1, NM_001012989.2_cdsid_NP_001013007.1, NM_021975.3_cdsid_NP_…
GO:0034134	toll-like receptor 2 signaling pathway	P	1.41334e-05	3.95182e-07	12	15	27	283	3308	over	NM_002745.4_cdsid_NP_002736.3, NM_030662.3_cdsid_NP_109587.1, NM_021009.5_cdsid_NP_066289.2, NM_006245.3_cdsid_NP_006236.1, NM_004759.4_cdsid_NP_004750.1, NM_021988.5_cdsid_NP_068823.2, NM_002752.4_cdsid_NP_002743.3, NM_003333.3_cdsid_NP_003324.1, NM_002755.3_cdsid_NP_002746.1, NM_018955.3_cdsid_NP_061828.1, NM_003348.3_cdsid_NP_003339.1, NM_004586.2_cdsid_NP_004577.1	NM_199203.2_cdsid_NP_954673.1, NM_001880.3_cdsid_NP_001871.2, NM_005171.4_cdsid_NP_005162.1, NM_001569.3_cdsid_NP_001560.2, NM_005587.2_cdsid_NP_005578.2, NM_001278.3_cdsid_NP_001269.3, NM_002503.4_cdsid_NP_002494.2, NM_003188.3_cdsid_NP_003179.1, NM_004620.3_cdsid_NP_004611.1, NM_006116.2_cdsid_NP_006107.1, NM_002750.3_cdsid_NP_002741.1, NM_001012989.2_cdsid_NP_001013007.1, NM_021975.3_cdsid_NP_…
GO:0034146	toll-like receptor 5 signaling pathway	P	1.41334e-05	3.95182e-07	12	15	27	283	3308	over	NM_002745.4_cdsid_NP_002736.3, NM_030662.3_cdsid_NP_109587.1, NM_021009.5_cdsid_NP_066289.2, NM_006245.3_cdsid_NP_006236.1, NM_004759.4_cdsid_NP_004750.1, NM_021988.5_cdsid_NP_068823.2, NM_002752.4_cdsid_NP_002743.3, NM_003333.3_cdsid_NP_003324.1, NM_002755.3_cdsid_NP_002746.1, NM_018955.3_cdsid_NP_061828.1, NM_003348.3_cdsid_NP_003339.1, NM_004586.2_cdsid_NP_004577.1	NM_199203.2_cdsid_NP_954673.1, NM_001880.3_cdsid_NP_001871.2, NM_005171.4_cdsid_NP_005162.1, NM_001569.3_cdsid_NP_001560.2, NM_005587.2_cdsid_NP_005578.2, NM_001278.3_cdsid_NP_001269.3, NM_002503.4_cdsid_NP_002494.2, NM_003188.3_cdsid_NP_003179.1, NM_004620.3_cdsid_NP_004611.1, NM_006116.2_cdsid_NP_006107.1, NM_002750.3_cdsid_NP_002741.1, NM_001012989.2_cdsid_NP_001013007.1, NM_021975.3_cdsid_NP_…
GO:0038123	toll-like receptor TLR1:TLR2 signaling pathway	P	1.41334e-05	3.95182e-07	12	15	27	283	3308	over	NM_002745.4_cdsid_NP_002736.3, NM_030662.3_cdsid_NP_109587.1, NM_021009.5_cdsid_NP_066289.2, NM_006245.3_cdsid_NP_006236.1, NM_004759.4_cdsid_NP_004750.1, NM_021988.5_cdsid_NP_068823.2, NM_002752.4_cdsid_NP_002743.3, NM_003333.3_cdsid_NP_003324.1, NM_002755.3_cdsid_NP_002746.1, NM_018955.3_cdsid_NP_061828.1, NM_003348.3_cdsid_NP_003339.1, NM_004586.2_cdsid_NP_004577.1	NM_199203.2_cdsid_NP_954673.1, NM_001880.3_cdsid_NP_001871.2, NM_005171.4_cdsid_NP_005162.1, NM_001569.3_cdsid_NP_001560.2, NM_005587.2_cdsid_NP_005578.2, NM_001278.3_cdsid_NP_001269.3, NM_002503.4_cdsid_NP_002494.2, NM_003188.3_cdsid_NP_003179.1, NM_004620.3_cdsid_NP_004611.1, NM_006116.2_cdsid_NP_006107.1, NM_002750.3_cdsid_NP_002741.1, NM_001012989.2_cdsid_NP_001013007.1, NM_021975.3_cdsid_NP_…
GO:0038124	toll-like receptor TLR6:TLR2 signaling pathway	P	1.41334e-05	3.95182e-07	12	15	27	283	3308	over	NM_002745.4_cdsid_NP_002736.3, NM_030662.3_cdsid_NP_109587.1, NM_021009.5_cdsid_NP_066289.2, NM_006245.3_cdsid_NP_006236.1, NM_004759.4_cdsid_NP_004750.1, NM_021988.5_cdsid_NP_068823.2, NM_002752.4_cdsid_NP_002743.3, NM_003333.3_cdsid_NP_003324.1, NM_002755.3_cdsid_NP_002746.1, NM_018955.3_cdsid_NP_061828.1, NM_003348.3_cdsid_NP_003339.1, NM_004586.2_cdsid_NP_004577.1	NM_199203.2_cdsid_NP_954673.1, NM_001880.3_cdsid_NP_001871.2, NM_005171.4_cdsid_NP_005162.1, NM_001569.3_cdsid_NP_001560.2, NM_005587.2_cdsid_NP_005578.2, NM_001278.3_cdsid_NP_001269.3, NM_002503.4_cdsid_NP_002494.2, NM_003188.3_cdsid_NP_003179.1, NM_004620.3_cdsid_NP_004611.1, NM_006116.2_cdsid_NP_006107.1, NM_002750.3_cdsid_NP_002741.1, NM_001012989.2_cdsid_NP_001013007.1, NM_021975.3_cdsid_NP_…
GO:0002755	MyD88-dependent toll-like receptor signaling pathway	P	2.2705e-05	6.41654e-07	12	16	28	283	3307	over	NM_002745.4_cdsid_NP_002736.3, NM_030662.3_cdsid_NP_109587.1, NM_021009.5_cdsid_NP_066289.2, NM_006245.3_cdsid_NP_006236.1, NM_004759.4_cdsid_NP_004750.1, NM_021988.5_cdsid_NP_068823.2, NM_002752.4_cdsid_NP_002743.3, NM_003333.3_cdsid_NP_003324.1, NM_002755.3_cdsid_NP_002746.1, NM_018955.3_cdsid_NP_061828.1, NM_003348.3_cdsid_NP_003339.1, NM_004586.2_cdsid_NP_004577.1	NM_199203.2_cdsid_NP_954673.1, NM_001880.3_cdsid_NP_001871.2, NM_005171.4_cdsid_NP_005162.1, NM_001569.3_cdsid_NP_001560.2, NM_005587.2_cdsid_NP_005578.2, NM_001278.3_cdsid_NP_001269.3, NM_002503.4_cdsid_NP_002494.2, NM_003188.3_cdsid_NP_003179.1, NM_004620.3_cdsid_NP_004611.1, NM_006116.2_cdsid_NP_006107.1, NM_006058.4_cdsid_NP_006049.3, NM_002750.3_cdsid_NP_002741.1, NM_001012989.2_cdsid_NP_001…
GO:0034162	toll-like receptor 9 signaling pathway	P	3.48297e-05	1.01561e-06	12	17	29	283	3306	over	NM_002745.4_cdsid_NP_002736.3, NM_030662.3_cdsid_NP_109587.1, NM_021009.5_cdsid_NP_066289.2, NM_006245.3_cdsid_NP_006236.1, NM_004759.4_cdsid_NP_004750.1, NM_021988.5_cdsid_NP_068823.2, NM_002752.4_cdsid_NP_002743.3, NM_003333.3_cdsid_NP_003324.1, NM_002755.3_cdsid_NP_002746.1, NM_018955.3_cdsid_NP_061828.1, NM_003348.3_cdsid_NP_003339.1, NM_004586.2_cdsid_NP_004577.1	NM_199203.2_cdsid_NP_954673.1, NM_014602.2_cdsid_NP_055417.1, NM_001880.3_cdsid_NP_001871.2, NM_005171.4_cdsid_NP_005162.1, NM_001569.3_cdsid_NP_001560.2, NM_002647.2_cdsid_NP_002638.2, NM_005587.2_cdsid_NP_005578.2, NM_001278.3_cdsid_NP_001269.3, NM_002503.4_cdsid_NP_002494.2, NM_003188.3_cdsid_NP_003179.1, NM_004620.3_cdsid_NP_004611.1, NM_006116.2_cdsid_NP_006107.1, NM_002750.3_cdsid_NP_002741…
GO:0051084	'de novo' posttranslational protein folding	P	4.63627e-05	1.39357e-06	11	14	25	284	3309	over	NM_006597.5_cdsid_NP_006588.1, NM_006430.3_cdsid_NP_006421.2, NM_003372.5_cdsid_NP_003363.1, NM_032704.3_cdsid_NP_116093.1, NM_006429.3_cdsid_NP_006420.1, NM_001762.3_cdsid_NP_001753.1, NM_012073.3_cdsid_NP_036205.1, NM_006082.2_cdsid_NP_006073.2, NM_005998.4_cdsid_NP_005989.3, NM_006585.3_cdsid_NP_006576.2, NM_030752.2_cdsid_NP_110379.2	NM_016009.4_cdsid_NP_057093.1, NM_003192.2_cdsid_NP_003183.1, NM_000113.2_cdsid_NP_000104.1, NM_014506.1_cdsid_NP_055321.1, NM_144636.2_cdsid_NP_653237.1, NM_002624.3_cdsid_NP_002615.2, NM_001281.2_cdsid_NP_001272.2, NM_004607.2_cdsid_NP_004598.1, NM_014584.1_cdsid_NP_055399.1, NM_014260.3_cdsid_NP_055075.1, NM_002623.3_cdsid_NP_002614.2, NM_003193.3_cdsid_NP_003184.1, NM_005993.4_cdsid_NP_005984…
GO:0034138	toll-like receptor 3 signaling pathway	P	5.13979e-05	1.57058e-06	12	18	30	283	3305	over	NM_003339.2_cdsid_NP_003330.1, NM_002745.4_cdsid_NP_002736.3, NM_030662.3_cdsid_NP_109587.1, NM_021009.5_cdsid_NP_066289.2, NM_006245.3_cdsid_NP_006236.1, NM_004759.4_cdsid_NP_004750.1, NM_003340.6_cdsid_NP_003331.1, NM_002752.4_cdsid_NP_002743.3, NM_003333.3_cdsid_NP_003324.1, NM_002755.3_cdsid_NP_002746.1, NM_018955.3_cdsid_NP_061828.1, NM_004586.2_cdsid_NP_004577.1	NM_001880.3_cdsid_NP_001871.2, NM_005171.4_cdsid_NP_005162.1, NM_001569.3_cdsid_NP_001560.2, NM_005587.2_cdsid_NP_005578.2, NM_001278.3_cdsid_NP_001269.3, NM_002503.4_cdsid_NP_002494.2, NM_182919.3_cdsid_NP_891549.1, NM_003188.3_cdsid_NP_003179.1, NM_004620.3_cdsid_NP_004611.1, NM_006116.2_cdsid_NP_006107.1, NM_013254.3_cdsid_NP_037386.1, NM_002750.3_cdsid_NP_002741.1, NM_001166.4_cdsid_NP_001157…
GO:0035666	TRIF-dependent toll-like receptor signaling pathway	P	5.13979e-05	1.57058e-06	12	18	30	283	3305	over	NM_003339.2_cdsid_NP_003330.1, NM_002745.4_cdsid_NP_002736.3, NM_030662.3_cdsid_NP_109587.1, NM_021009.5_cdsid_NP_066289.2, NM_006245.3_cdsid_NP_006236.1, NM_004759.4_cdsid_NP_004750.1, NM_003340.6_cdsid_NP_003331.1, NM_002752.4_cdsid_NP_002743.3, NM_003333.3_cdsid_NP_003324.1, NM_002755.3_cdsid_NP_002746.1, NM_018955.3_cdsid_NP_061828.1, NM_004586.2_cdsid_NP_004577.1	NM_001880.3_cdsid_NP_001871.2, NM_005171.4_cdsid_NP_005162.1, NM_001569.3_cdsid_NP_001560.2, NM_005587.2_cdsid_NP_005578.2, NM_001278.3_cdsid_NP_001269.3, NM_002503.4_cdsid_NP_002494.2, NM_182919.3_cdsid_NP_891549.1, NM_003188.3_cdsid_NP_003179.1, NM_004620.3_cdsid_NP_004611.1, NM_006116.2_cdsid_NP_006107.1, NM_013254.3_cdsid_NP_037386.1, NM_002750.3_cdsid_NP_002741.1, NM_001166.4_cdsid_NP_001157…
GO:0038095	Fc-epsilon receptor signaling pathway	P	9.95272e-05	3.22017e-06	13	24	37	282	3299	over	NM_002577.4_cdsid_NP_002568.2, NM_003952.2_cdsid_NP_003943.2, NM_005163.2_cdsid_NP_005154.2, NM_002745.4_cdsid_NP_002736.3, NM_030662.3_cdsid_NP_109587.1, NM_021009.5_cdsid_NP_066289.2, NM_003404.4_cdsid_NP_003395.1, NM_021988.5_cdsid_NP_068823.2, NM_002752.4_cdsid_NP_002743.3, NM_003333.3_cdsid_NP_003324.1, NM_002755.3_cdsid_NP_002746.1, NM_018955.3_cdsid_NP_061828.1, NM_003348.3_cdsid_NP_003339…	NM_199203.2_cdsid_NP_954673.1, NM_014494.2_cdsid_NP_055309.2, NM_032375.5_cdsid_NP_115751.3, NM_002834.3_cdsid_NP_002825.3, NM_181504.3_cdsid_NP_852556.2, NM_001278.3_cdsid_NP_001269.3, NM_003188.3_cdsid_NP_003179.1, NM_004620.3_cdsid_NP_004611.1, NM_004322.3_cdsid_NP_004313.1, NM_019884.2_cdsid_NP_063937.2, NM_000314.4_cdsid_NP_000305.3, NM_001229.4_cdsid_NP_001220.2, NM_022372.4_cdsid_NP_071767…
GO:0019048	modulation by virus of host morphology or physiology	P	0.000190041	6.41442e-06	28	114	142	267	3209	over	NM_002577.4_cdsid_NP_002568.2, NM_006597.5_cdsid_NP_006588.1, NM_004087.2_cdsid_NP_004078.2, NM_002794.4_cdsid_NP_002785.1, NM_005402.3_cdsid_NP_005393.2, NM_001416.3_cdsid_NP_001407.1, NM_001664.2_cdsid_NP_001655.1, NM_002789.4_cdsid_NP_002780.1, NM_005163.2_cdsid_NP_005154.2, NM_002745.4_cdsid_NP_002736.3, NM_032217.3_cdsid_NP_115593.3, NM_015356.4_cdsid_NP_056171.3, NM_002798.2_cdsid_NP_002789…	NM_002504.4_cdsid_NP_002495.2, NM_207111.3_cdsid_NP_996994.1, NM_181715.2_cdsid_NP_859066.1, NM_002270.3_cdsid_NP_002261.3, NM_004643.3_cdsid_NP_004634.1, NM_005648.3_cdsid_NP_005639.1, NM_003591.3_cdsid_NP_003582.2, NM_015045.2_cdsid_NP_055860.1, NM_003860.3_cdsid_NP_003851.1, NM_002140.3_cdsid_NP_002131.2, NM_017590.5_cdsid_NP_060060.3, NM_006693.2_cdsid_NP_006684.1, NM_012245.2_cdsid_NP_036377…
GO:0048011	neurotrophin TRK receptor signaling pathway	P	0.000434407	1.54866e-05	17	50	67	278	3273	over	NM_003952.2_cdsid_NP_003943.2, NM_005402.3_cdsid_NP_005393.2, NM_001664.2_cdsid_NP_001655.1, NM_005163.2_cdsid_NP_005154.2, NM_002745.4_cdsid_NP_002736.3, NM_030662.3_cdsid_NP_109587.1, NM_021009.5_cdsid_NP_066289.2, NM_003404.4_cdsid_NP_003395.1, NM_006245.3_cdsid_NP_006236.1, NM_002884.2_cdsid_NP_002875.1, NM_004759.4_cdsid_NP_004750.1, NM_002757.3_cdsid_NP_002748.1, NM_003333.3_cdsid_NP_003324…	NM_014494.2_cdsid_NP_055309.2, NM_005207.3_cdsid_NP_005198.1, NM_012305.3_cdsid_NP_036437.1, NM_032375.5_cdsid_NP_115751.3, NM_001833.3_cdsid_NP_001824.1, NM_014784.3_cdsid_NP_055599.1, NM_004069.3_cdsid_NP_004060.2, NM_005312.2_cdsid_NP_005303.2, NM_002834.3_cdsid_NP_002825.3, NM_007008.2_cdsid_NP_008939.1, NM_003150.3_cdsid_NP_003141.2, NM_005171.4_cdsid_NP_005162.1, NM_001569.3_cdsid_NP_001560…
GO:0008543	fibroblast growth factor receptor signaling pathway	P	0.00054384	1.9931e-05	12	25	37	283	3298	over	NM_003952.2_cdsid_NP_003943.2, NM_005163.2_cdsid_NP_005154.2, NM_002745.4_cdsid_NP_002736.3, NM_007373.3_cdsid_NP_031399.2, NM_030662.3_cdsid_NP_109587.1, NM_021009.5_cdsid_NP_066289.2, NM_003404.4_cdsid_NP_003395.1, NM_001009552.1_cdsid_NP_001009552.1, NM_016322.3_cdsid_NP_057406.2, NM_003333.3_cdsid_NP_003324.1, NM_002755.3_cdsid_NP_002746.1, NM_018955.3_cdsid_NP_061828.1	NM_014494.2_cdsid_NP_055309.2, NM_001243777.1_cdsid_NP_001230706.1, NM_032375.5_cdsid_NP_115751.3, NM_002834.3_cdsid_NP_002825.3, NM_181504.3_cdsid_NP_852556.2, NM_001278.3_cdsid_NP_001269.3, NM_001543.4_cdsid_NP_001534.1, NM_004322.3_cdsid_NP_004313.1, NM_019884.2_cdsid_NP_063937.2, NM_000314.4_cdsid_NP_000305.3, NM_001229.4_cdsid_NP_001220.2, NM_022372.4_cdsid_NP_071767.3, NM_014225.5_cdsid_NP_…
GO:0042127	regulation of cell proliferation	P	0.00109157	4.24027e-05	32	158	190	263	3165	over	NM_004712.4_cdsid_NP_004703.1, NM_004087.2_cdsid_NP_004078.2, NM_005147.5_cdsid_NP_005138.3, NM_003336.3_cdsid_NP_003327.2, NM_001664.2_cdsid_NP_001655.1, NM_013263.4_cdsid_NP_037395.2, NM_003337.2_cdsid_NP_003328.1, NM_002745.4_cdsid_NP_002736.3, NM_014366.4_cdsid_NP_055181.3, NM_001668.3_cdsid_NP_001659.1, NM_005612.4_cdsid_NP_005603.3, NM_003418.4_cdsid_NP_003409.1, NM_016166.1_cdsid_NP_057250…	NM_005778.3_cdsid_NP_005769.1, NM_001010858.2_cdsid_NP_001010858.2, NM_002461.1_cdsid_NP_002452.1, NM_000144.4_cdsid_NP_000135.2, NM_012346.4_cdsid_NP_036478.2, NM_002485.4_cdsid_NP_002476.2, NM_001950.3_cdsid_NP_001941.2, NM_005859.4_cdsid_NP_005850.1, NM_017849.3_cdsid_NP_060319.1, NM_003591.3_cdsid_NP_003582.2, NM_024102.2_cdsid_NP_077007.1, NM_080748.2_cdsid_NP_542786.1, NM_003927.4_cdsid_NP_…
GO:0007411	axon guidance	P	0.00116998	4.57781e-05	11	23	34	284	3300	over	NM_002577.4_cdsid_NP_002568.2, NM_006597.5_cdsid_NP_006588.1, NM_004087.2_cdsid_NP_004078.2, NM_001664.2_cdsid_NP_001655.1, NM_002745.4_cdsid_NP_002736.3, NM_030662.3_cdsid_NP_109587.1, NM_003404.4_cdsid_NP_003395.1, NM_001791.3_cdsid_NP_001782.1, NM_001256686.1_cdsid_NP_001243615.1, NM_002755.3_cdsid_NP_002746.1, NM_004586.2_cdsid_NP_004577.1	NM_003031.3_cdsid_NP_003022.3, NM_012305.3_cdsid_NP_036437.1, NM_001833.3_cdsid_NP_001824.1, NM_014784.3_cdsid_NP_055599.1, NM_006224.3_cdsid_NP_006215.1, NM_005067.5_cdsid_NP_005058.3, NM_004069.3_cdsid_NP_004060.2, NM_033546.3_cdsid_NP_291024.1, NM_002834.3_cdsid_NP_002825.3, NM_080605.3_cdsid_NP_542172.2, NM_006153.4_cdsid_NP_006144.1, NM_005102.2_cdsid_NP_005093.2, NM_002880.3_cdsid_NP_002871…
GO:0006200	ATP catabolic process	P	0.00148234	6.00988e-05	13	34	47	282	3289	over	NM_006597.5_cdsid_NP_006588.1, NM_001686.3_cdsid_NP_001677.2, NM_032810.2_cdsid_NP_116199.2, NM_000249.3_cdsid_NP_000240.1, NM_006503.3_cdsid_NP_006494.1, NM_002805.5_cdsid_NP_002796.4, NM_002806.3_cdsid_NP_002797.3, NM_004046.5_cdsid_NP_004037.1, NM_005347.4_cdsid_NP_005338.1, NM_002804.4_cdsid_NP_002795.2, NM_001356.3_cdsid_NP_001347.3, NM_007126.3_cdsid_NP_009057.1, NM_002803.3_cdsid_NP_002794…	NM_001128144.1_cdsid_NP_001121616.1, NM_013341.3_cdsid_NP_037473.3, NM_001042371.2_cdsid_NP_001035830.1, NM_012407.3_cdsid_NP_036539.1, NM_021131.4_cdsid_NP_066954.2, NM_001687.4_cdsid_NP_001678.1, NM_000287.3_cdsid_NP_000278.3, NM_000179.2_cdsid_NP_000170.1, NM_004889.3_cdsid_NP_004880.1, NM_006788.3_cdsid_NP_006779.1, NM_001697.2_cdsid_NP_001688.1, NM_014977.3_cdsid_NP_055792.1, NM_004317.2_cds…
GO:0007265	Ras protein signal transduction	P	0.00148234	6.00988e-05	13	34	47	282	3289	over	NM_001663.3_cdsid_NP_001654.1, NM_005402.3_cdsid_NP_005393.2, NM_001664.2_cdsid_NP_001655.1, NM_002745.4_cdsid_NP_002736.3, NM_002865.2_cdsid_NP_002856.1, NM_007373.3_cdsid_NP_031399.2, NM_030662.3_cdsid_NP_109587.1, NM_003404.4_cdsid_NP_003395.1, NM_001791.3_cdsid_NP_001782.1, NM_001009552.1_cdsid_NP_001009552.1, NM_004759.4_cdsid_NP_004750.1, NM_004161.4_cdsid_NP_004152.1, NM_002755.3_cdsid_NP_…	NM_012346.4_cdsid_NP_036478.2, NM_005207.3_cdsid_NP_005198.1, NM_005803.2_cdsid_NP_005794.1, NM_004193.2_cdsid_NP_004184.1, NM_014784.3_cdsid_NP_055599.1, NM_003721.3_cdsid_NP_003712.1, NM_020919.3_cdsid_NP_065970.2, NM_001276293.1_cdsid_NP_001263222.1, NM_014892.3_cdsid_NP_055707.3, NM_006420.2_cdsid_NP_006411.2, NM_001278.3_cdsid_NP_001269.3, NM_005206.4_cdsid_NP_005197.3, NM_023923.3_cdsid_NP_…
GO:0000187	activation of MAPK activity	P	0.00212676	8.94115e-05	9	16	25	286	3307	over	NM_002745.4_cdsid_NP_002736.3, NM_030662.3_cdsid_NP_109587.1, NM_021009.5_cdsid_NP_066289.2, NM_004759.4_cdsid_NP_004750.1, NM_002757.3_cdsid_NP_002748.1, NM_003333.3_cdsid_NP_003324.1, NM_002755.3_cdsid_NP_002746.1, NM_018955.3_cdsid_NP_061828.1, NM_006251.5_cdsid_NP_006242.5	NM_170753.3_cdsid_NP_736609.2, NM_000454.4_cdsid_NP_000445.1, NM_002834.3_cdsid_NP_002825.3, NM_001569.3_cdsid_NP_001560.2, NM_003502.3_cdsid_NP_003493.1, NM_001350.4_cdsid_NP_001341.1, NM_003188.3_cdsid_NP_003179.1, NM_004620.3_cdsid_NP_004611.1, NM_006116.2_cdsid_NP_006107.1, NM_024544.2_cdsid_NP_078820.2, NM_004356.3_cdsid_NP_004347.1, NM_006219.2_cdsid_NP_006210.1, NM_003804.3_cdsid_NP_003795…
GO:0061418	regulation of transcription from RNA polymerase II promoter in response to hypoxia	P	0.00215668	9.08845e-05	6	5	11	289	3318	over	NM_003339.2_cdsid_NP_003330.1, NM_001668.3_cdsid_NP_001659.1, NM_021009.5_cdsid_NP_066289.2, NM_003340.6_cdsid_NP_003331.1, NM_003333.3_cdsid_NP_003324.1, NM_018955.3_cdsid_NP_061828.1	NM_005648.3_cdsid_NP_005639.1, NM_003591.3_cdsid_NP_003582.2, NM_007108.3_cdsid_NP_009039.1, NM_014248.3_cdsid_NP_055063.1, NM_053046.3_cdsid_NP_444274.1
GO:0022408	negative regulation of cell-cell adhesion	P	0.0045766	0.000202917	4	1	5	291	3322	over	NM_002757.3_cdsid_NP_002748.1, NM_002755.3_cdsid_NP_002746.1, NM_012341.2_cdsid_NP_036473.2, NM_000268.3_cdsid_NP_000259.1	NM_006341.3_cdsid_NP_006332.3
GO:0030307	positive regulation of cell growth	P	0.00462797	0.000206119	8	14	22	287	3309	over	NM_001664.2_cdsid_NP_001655.1, NM_000430.3_cdsid_NP_000421.1, NM_005163.2_cdsid_NP_005154.2, NM_001256686.1_cdsid_NP_001243615.1, NM_002757.3_cdsid_NP_002748.1, NM_001356.3_cdsid_NP_001347.3, NM_002814.3_cdsid_NP_002805.1, NM_004586.2_cdsid_NP_004577.1	NM_000144.4_cdsid_NP_000135.2, NM_013366.3_cdsid_NP_037498.1, NM_001440.3_cdsid_NP_001431.1, NM_019037.2_cdsid_NP_061910.1, NM_014285.6_cdsid_NP_055100.2, NM_016041.3_cdsid_NP_057125.2, NM_017948.5_cdsid_NP_060418.4, NM_003171.3_cdsid_NP_003162.2, NM_004663.4_cdsid_NP_004654.1, NM_003187.4_cdsid_NP_003178.1, NM_030808.4_cdsid_NP_110435.1, NM_001270977.1_cdsid_NP_001257906.1, NM_017944.3_cdsid_NP_…
GO:0006364	rRNA processing	P	0.00508575	0.000229554	15	52	67	280	3271	over	NM_025065.6_cdsid_NP_079341.2, NM_003683.5_cdsid_NP_003674.1, NM_014740.3_cdsid_NP_055555.1, NM_033416.1_cdsid_NP_219484.1, NM_019082.3_cdsid_NP_061955.1, NM_006392.3_cdsid_NP_006383.2, NM_016355.3_cdsid_NP_057439.2, NM_017838.3_cdsid_NP_060308.1, NM_004728.3_cdsid_NP_004719.2, NM_003973.4_cdsid_NP_003964.3, NM_018648.3_cdsid_NP_061118.1, NM_018256.3_cdsid_NP_060726.3, NM_006170.3_cdsid_NP_006161…	NM_001010.2_cdsid_NP_001001.2, NM_016093.2_cdsid_NP_057177.1, NM_016020.3_cdsid_NP_057104.2, NM_021645.5_cdsid_NP_067677.4, NM_015324.3_cdsid_NP_056139.1, NM_007080.2_cdsid_NP_009011.1, NM_003703.1_cdsid_NP_003694.1, NM_019037.2_cdsid_NP_061910.1, NM_006627.2_cdsid_NP_006618.1, NM_002685.2_cdsid_NP_002676.1, NM_024805.2_cdsid_NP_079081.2, NM_018428.2_cdsid_NP_060898.2, NM_014285.6_cdsid_NP_055100…
GO:0010638	positive regulation of organelle organization	P	0.00616129	0.000280562	13	41	54	282	3282	over	NM_001663.3_cdsid_NP_001654.1, NM_004087.2_cdsid_NP_004078.2, NM_001664.2_cdsid_NP_001655.1, NM_013263.4_cdsid_NP_037395.2, NM_005163.2_cdsid_NP_005154.2, NM_003404.4_cdsid_NP_003395.1, NM_025235.3_cdsid_NP_079511.1, NM_025234.1_cdsid_NP_079510.1, NM_005729.3_cdsid_NP_005720.1, NM_006761.4_cdsid_NP_006752.1, NM_003348.3_cdsid_NP_003339.1, NM_000268.3_cdsid_NP_000259.1, NM_002882.3_cdsid_NP_002873…	NM_017510.4_cdsid_NP_059980.2, NM_016009.4_cdsid_NP_057093.1, NM_145693.2_cdsid_NP_663731.1, NM_012245.2_cdsid_NP_036377.1, NM_021079.3_cdsid_NP_066565.1, NM_001212.3_cdsid_NP_001203.1, NM_001040431.2_cdsid_NP_001035521.1, NM_003797.3_cdsid_NP_003788.2, NM_004874.3_cdsid_NP_004865.1, NM_006427.3_cdsid_NP_006418.2, NM_033161.3_cdsid_NP_149351.1, NM_005690.4_cdsid_NP_005681.2, NM_006153.4_cdsid_NP_…
GO:0030010	establishment of cell polarity	P	0.00641019	0.000293176	6	7	13	289	3316	over	NM_001663.3_cdsid_NP_001654.1, NM_000430.3_cdsid_NP_000421.1, NM_016131.4_cdsid_NP_057215.3, NM_001791.3_cdsid_NP_001782.1, NM_015356.4_cdsid_NP_056171.3, NM_002884.2_cdsid_NP_002875.1	NM_006642.3_cdsid_NP_006633.1, NM_006519.2_cdsid_NP_006510.1, NM_014784.3_cdsid_NP_055599.1, NM_001172574.1_cdsid_NP_001166045.1, NM_004724.3_cdsid_NP_004715.1, NM_002093.3_cdsid_NP_002084.2, NM_000455.4_cdsid_NP_000446.1
GO:0060334	regulation of interferon-gamma-mediated signaling pathway	P	0.00714465	0.000333902	5	4	9	290	3319	over	NM_005147.5_cdsid_NP_005138.3, NM_002827.3_cdsid_NP_002818.1, NM_007065.3_cdsid_NP_008996.1, NM_016166.1_cdsid_NP_057250.1, NM_002227.2_cdsid_NP_002218.2	NM_002834.3_cdsid_NP_002825.3, NM_003352.4_cdsid_NP_003343.1, NM_000416.2_cdsid_NP_000407.1, NM_007121.5_cdsid_NP_009052.3
GO:0043154	negative regulation of cysteine-type endopeptidase activity involved in apoptotic process	P	0.00995588	0.000476791	7	12	19	288	3311	over	NM_002577.4_cdsid_NP_002568.2, NM_005147.5_cdsid_NP_005138.3, NM_005163.2_cdsid_NP_005154.2, NM_001256686.1_cdsid_NP_001243615.1, NM_002757.3_cdsid_NP_002748.1, NM_001356.3_cdsid_NP_001347.3, NM_004586.2_cdsid_NP_004577.1	NM_001080453.2_cdsid_NP_001073922.2, NM_016399.2_cdsid_NP_057483.1, NM_005067.5_cdsid_NP_005058.3, NM_001167.3_cdsid_NP_001158.2, NM_006793.3_cdsid_NP_006784.1, NM_000175.3_cdsid_NP_000166.2, NM_014685.3_cdsid_NP_055500.1, NM_012094.4_cdsid_NP_036226.1, NM_002880.3_cdsid_NP_002871.1, NM_001191.2_cdsid_NP_001182.1, NM_006402.2_cdsid_NP_006393.2, NM_017944.3_cdsid_NP_060414.3
GO:0032869	cellular response to insulin stimulus	P	0.0102953	0.000495541	13	44	57	282	3279	over	NM_002827.3_cdsid_NP_002818.1, NM_003337.2_cdsid_NP_003328.1, NM_005163.2_cdsid_NP_005154.2, NM_002745.4_cdsid_NP_002736.3, NM_030662.3_cdsid_NP_109587.1, NM_016131.4_cdsid_NP_057215.3, NM_003404.4_cdsid_NP_003395.1, NM_003161.3_cdsid_NP_003152.1, NM_002957.4_cdsid_NP_002948.1, NM_002755.3_cdsid_NP_002746.1, NM_016289.3_cdsid_NP_057373.1, NM_003884.4_cdsid_NP_003875.3, NM_006251.5_cdsid_NP_006242…	NM_001010.2_cdsid_NP_001001.2, NM_015994.3_cdsid_NP_057078.1, NM_006002.4_cdsid_NP_005993.1, NM_015023.4_cdsid_NP_055838.2, NM_014602.2_cdsid_NP_055417.1, NM_145693.2_cdsid_NP_663731.1, NM_001618.3_cdsid_NP_001609.2, NM_001165946.1_cdsid_NP_001159418.1, NM_012463.3_cdsid_NP_036595.2, NM_004953.4_cdsid_NP_004944.3, NM_004231.3_cdsid_NP_004222.2, NM_002834.3_cdsid_NP_002825.3, NM_001696.3_cdsid_NP_…
GO:2000641	regulation of early endosome to late endosome transport	P	0.0109082	0.000537021	3	0	3	292	3323	over	NM_002745.4_cdsid_NP_002736.3, NM_030662.3_cdsid_NP_109587.1, NM_002755.3_cdsid_NP_002746.1
GO:0090170	regulation of Golgi inheritance	P	0.0109082	0.000537021	3	0	3	292	3323	over	NM_002745.4_cdsid_NP_002736.3, NM_030662.3_cdsid_NP_109587.1, NM_002755.3_cdsid_NP_002746.1
GO:0019229	regulation of vasoconstriction	P	0.0109082	0.000537021	3	0	3	292	3323	over	NM_001664.2_cdsid_NP_001655.1, NM_005163.2_cdsid_NP_005154.2, NM_002755.3_cdsid_NP_002746.1
GO:0018105	peptidyl-serine phosphorylation	P	0.0113282	0.000561093	8	17	25	287	3306	over	NM_002577.4_cdsid_NP_002568.2, NM_001892.5_cdsid_NP_001883.4, NM_005163.2_cdsid_NP_005154.2, NM_002745.4_cdsid_NP_002736.3, NM_030662.3_cdsid_NP_109587.1, NM_001791.3_cdsid_NP_001782.1, NM_004759.4_cdsid_NP_004750.1, NM_006251.5_cdsid_NP_006242.5	NM_006341.3_cdsid_NP_006332.3, NM_001256197.1_cdsid_NP_001243126.1, NM_004874.3_cdsid_NP_004865.1, NM_001199900.1_cdsid_NP_001186829.1, NM_003502.3_cdsid_NP_003493.1, NM_016532.3_cdsid_NP_057616.2, NM_019884.2_cdsid_NP_063937.2, NM_003684.5_cdsid_NP_003675.2, NM_002880.3_cdsid_NP_002871.1, NM_013254.3_cdsid_NP_037386.1, NM_002750.3_cdsid_NP_002741.1, NM_032409.2_cdsid_NP_115785.1, NM_002415.1_cds…
GO:0032872	regulation of stress-activated MAPK cascade	P	0.0113407	0.000568991	9	22	31	286	3301	over	NM_000430.3_cdsid_NP_000421.1, NM_005163.2_cdsid_NP_005154.2, NM_002745.4_cdsid_NP_002736.3, NM_030662.3_cdsid_NP_109587.1, NM_002574.3_cdsid_NP_002565.1, NM_001791.3_cdsid_NP_001782.1, NM_004834.4_cdsid_NP_004825.3, NM_002752.4_cdsid_NP_002743.3, NM_002755.3_cdsid_NP_002746.1	NM_170753.3_cdsid_NP_736609.2, NM_033414.2_cdsid_NP_219482.1, NM_003502.3_cdsid_NP_003493.1, NM_001350.4_cdsid_NP_001341.1, NM_020185.3_cdsid_NP_064570.1, NM_005899.3_cdsid_NP_005890.2, NM_004180.2_cdsid_NP_004171.2, NM_003188.3_cdsid_NP_003179.1, NM_004620.3_cdsid_NP_004611.1, NM_004489.4_cdsid_NP_004480.1, NM_031483.5_cdsid_NP_113671.3, NM_000244.3_cdsid_NP_000235.2, NM_004423.3_cdsid_NP_004414…
GO:0008105	asymmetric protein localization	P	0.0113407	0.000569642	4	2	6	291	3321	over	NM_002906.3_cdsid_NP_002897.1, NM_016131.4_cdsid_NP_057215.3, NM_015356.4_cdsid_NP_056171.3, NM_016322.3_cdsid_NP_057406.2	NM_020399.3_cdsid_NP_065132.1, NM_003827.3_cdsid_NP_003818.2
GO:0022612	gland morphogenesis	P	0.0113407	0.000569642	4	2	6	291	3321	over	NM_001791.3_cdsid_NP_001782.1, NM_015356.4_cdsid_NP_056171.3, NM_002957.4_cdsid_NP_002948.1, NM_001144831.1_cdsid_NP_001138303.1	NM_001085458.1_cdsid_NP_001078927.1, NM_004393.5_cdsid_NP_004384.4
GO:0030522	intracellular receptor signaling pathway	P	0.0120615	0.000615482	15	58	73	280	3265	over	NM_001664.2_cdsid_NP_001655.1, NM_001668.3_cdsid_NP_001659.1, NM_021009.5_cdsid_NP_066289.2, NM_016166.1_cdsid_NP_057250.1, NM_003345.4_cdsid_NP_003336.1, NM_002634.3_cdsid_NP_002625.1, NM_006386.4_cdsid_NP_006377.2, NM_002957.4_cdsid_NP_002948.1, NM_024072.3_cdsid_NP_076977.3, NM_021988.5_cdsid_NP_068823.2, NM_003333.3_cdsid_NP_003324.1, NM_006325.3_cdsid_NP_006316.1, NM_018955.3_cdsid_NP_061828…	NM_003297.3_cdsid_NP_003288.2, NM_006044.2_cdsid_NP_006035.2, NM_199203.2_cdsid_NP_954673.1, NM_003489.3_cdsid_NP_003480.2, NM_012245.2_cdsid_NP_036377.1, NM_005036.4_cdsid_NP_005027.2, NM_005977.3_cdsid_NP_005968.1, NM_006354.3_cdsid_NP_006345.1, NM_175918.3_cdsid_NP_787114.2, NM_003743.4_cdsid_NP_003734.3, NM_001212.3_cdsid_NP_001203.1, NM_004630.3_cdsid_NP_004621.2, NM_001206.2_cdsid_NP_001197…
GO:0001568	blood vessel development	P	0.0136964	0.000705749	13	46	59	282	3277	over	NM_001686.3_cdsid_NP_001677.2, NM_002710.3_cdsid_NP_002701.1, NM_005163.2_cdsid_NP_005154.2, NM_002720.1_cdsid_NP_002711.1, NM_002745.4_cdsid_NP_002736.3, NM_032217.3_cdsid_NP_115593.3, NM_001791.3_cdsid_NP_001782.1, NM_001087.3_cdsid_NP_001078.2, NM_004998.3_cdsid_NP_004989.2, NM_002884.2_cdsid_NP_002875.1, NM_002757.3_cdsid_NP_002748.1, NM_002957.4_cdsid_NP_002948.1, NM_002755.3_cdsid_NP_002746…	NM_001519.3_cdsid_NP_001510.2, NM_005207.3_cdsid_NP_005198.1, NM_000021.3_cdsid_NP_000012.1, NM_004757.3_cdsid_NP_004748.2, NM_015836.3_cdsid_NP_056651.1, NM_005381.2_cdsid_NP_005372.2, NM_005312.2_cdsid_NP_005303.2, NM_006410.4_cdsid_NP_006401.3, NM_007008.2_cdsid_NP_008939.1, NM_178812.3_cdsid_NP_848927.2, NM_003901.3_cdsid_NP_003892.2, NM_020156.4_cdsid_NP_064541.1, NM_012235.2_cdsid_NP_036367…
GO:0075733	intracellular transport of viral material	P	0.0143352	0.000742956	6	9	15	289	3314	over	NM_021009.5_cdsid_NP_066289.2, NM_004640.6_cdsid_NP_004631.1, NM_003333.3_cdsid_NP_003324.1, NM_006325.3_cdsid_NP_006316.1, NM_002264.3_cdsid_NP_002255.3, NM_018955.3_cdsid_NP_061828.1	NM_006519.2_cdsid_NP_006510.1, NM_025075.2_cdsid_NP_079351.2, NM_152415.2_cdsid_NP_689628.2, NM_016208.3_cdsid_NP_057292.1, NM_003400.3_cdsid_NP_003391.1, NM_005782.3_cdsid_NP_005773.3, NM_006292.3_cdsid_NP_006283.1, NM_002265.5_cdsid_NP_002256.2, NM_003678.4_cdsid_NP_003669.4
GO:0030168	platelet activation	P	0.01452	0.000753983	8	18	26	287	3305	over	NM_002827.3_cdsid_NP_002818.1, NM_001664.2_cdsid_NP_001655.1, NM_005163.2_cdsid_NP_005154.2, NM_002745.4_cdsid_NP_002736.3, NM_001780.5_cdsid_NP_001771.1, NM_002884.2_cdsid_NP_002875.1, NM_005347.4_cdsid_NP_005338.1, NM_001219.4_cdsid_NP_001210.1	NM_212550.3_cdsid_NP_997715.1, NM_005112.4_cdsid_NP_005103.2, NM_000454.4_cdsid_NP_000445.1, NM_139179.3_cdsid_NP_631918.3, NM_004604.4_cdsid_NP_004595.2, NM_181504.3_cdsid_NP_852556.2, NM_005206.4_cdsid_NP_005197.3, NM_007269.2_cdsid_NP_009200.2, NM_002880.3_cdsid_NP_002871.1, NM_004040.2_cdsid_NP_004031.1, NM_002294.2_cdsid_NP_002285.1, NM_005022.3_cdsid_NP_005013.1, NM_006888.4_cdsid_NP_008819…
GO:0046777	protein autophosphorylation	P	0.018978	0.000996849	8	19	27	287	3304	over	NM_002577.4_cdsid_NP_002568.2, NM_005163.2_cdsid_NP_005154.2, NM_030662.3_cdsid_NP_109587.1, NM_001256686.1_cdsid_NP_001243615.1, NM_003992.4_cdsid_NP_003983.2, NM_004836.5_cdsid_NP_004827.4, NM_006296.6_cdsid_NP_006287.2, NM_015083.1_cdsid_NP_055898.1	NM_002485.4_cdsid_NP_002476.2, NM_001008910.2_cdsid_NP_001008910.1, NM_004094.4_cdsid_NP_004085.1, NM_003132.2_cdsid_NP_003123.2, NM_001569.3_cdsid_NP_001560.2, NM_005732.3_cdsid_NP_005723.2, NM_014413.3_cdsid_NP_055228.2, NM_004302.4_cdsid_NP_004293.1, NM_003565.2_cdsid_NP_003556.1, NM_007236.4_cdsid_NP_009167.1, NM_001099436.2_cdsid_NP_001092906.2, NM_003804.3_cdsid_NP_003795.2, NM_002715.2_cds…
GO:0045833	negative regulation of lipid metabolic process	P	0.0202805	0.00106729	5	6	11	290	3317	over	NM_005163.2_cdsid_NP_005154.2, NM_005612.4_cdsid_NP_005603.3, NM_000018.3_cdsid_NP_000009.1, NM_003403.4_cdsid_NP_003394.1, NM_006251.5_cdsid_NP_006242.5	NM_015023.4_cdsid_NP_055838.2, NM_006243.3_cdsid_NP_006234.1, NM_000454.4_cdsid_NP_000445.1, NM_012235.2_cdsid_NP_036367.2, NM_001257069.1_cdsid_NP_001243998.1, NM_016133.2_cdsid_NP_057217.2
GO:0051301	cell division	P	0.0223461	0.00118492	21	106	127	274	3217	over	NM_005402.3_cdsid_NP_005393.2, NM_002710.3_cdsid_NP_002701.1, NM_032704.3_cdsid_NP_116093.1, NM_014268.3_cdsid_NP_055083.1, NM_001664.2_cdsid_NP_001655.1, NM_020382.3_cdsid_NP_065115.3, NM_000430.3_cdsid_NP_000421.1, NM_004725.3_cdsid_NP_004716.1, NM_001892.5_cdsid_NP_001883.4, NM_178014.2_cdsid_NP_821133.1, NM_016131.4_cdsid_NP_057215.3, NM_001791.3_cdsid_NP_001782.1, NM_016263.3_cdsid_NP_057347…	NM_014170.2_cdsid_NP_054889.2, NM_001199661.1_cdsid_NP_001186590.1, NM_005882.3_cdsid_NP_005873.2, NM_024834.3_cdsid_NP_079110.1, NM_006396.1_cdsid_NP_006387.1, NM_016476.10_cdsid_NP_057560.8, NM_013366.3_cdsid_NP_037498.1, NM_152699.4_cdsid_NP_689912.2, NM_015045.2_cdsid_NP_055860.1, NM_006341.3_cdsid_NP_006332.3, NM_017892.3_cdsid_NP_060362.3, NM_016238.2_cdsid_NP_057322.2, NM_002311.4_cdsid_NP…
GO:0061180	mammary gland epithelium development	P	0.0233285	0.001244	4	3	7	291	3320	over	NM_005163.2_cdsid_NP_005154.2, NM_002745.4_cdsid_NP_002736.3, NM_015356.4_cdsid_NP_056171.3, NM_001144831.1_cdsid_NP_001138303.1	NM_138300.3_cdsid_NP_612157.1, NM_001278.3_cdsid_NP_001269.3, NM_002412.3_cdsid_NP_002403.2
GO:0045732	positive regulation of protein catabolic process	P	0.0240802	0.00129851	8	20	28	287	3303	over	NM_005163.2_cdsid_NP_005154.2, NM_003588.3_cdsid_NP_003579.3, NM_001893.4_cdsid_NP_001884.2, NM_016166.1_cdsid_NP_057250.1, NM_001256686.1_cdsid_NP_001243615.1, NM_016263.3_cdsid_NP_057347.2, NM_002814.3_cdsid_NP_002805.1, NM_007126.3_cdsid_NP_009057.1	NM_012267.4_cdsid_NP_036399.3, NM_000021.3_cdsid_NP_000012.1, NM_030571.3_cdsid_NP_085048.1, NM_003502.3_cdsid_NP_003493.1, NM_003350.2_cdsid_NP_003341.1, NM_003352.4_cdsid_NP_003343.1, NM_019884.2_cdsid_NP_063937.2, NM_000314.4_cdsid_NP_000305.3, NM_015705.4_cdsid_NP_056520.2, NM_015436.3_cdsid_NP_056251.2, NM_031483.5_cdsid_NP_113671.3, NM_032276.3_cdsid_NP_115652.2, NM_012170.3_cdsid_NP_036302…
GO:0030512	negative regulation of transforming growth factor beta receptor signaling pathway	P	0.0289697	0.00159689	6	11	17	289	3312	over	NM_002710.3_cdsid_NP_002701.1, NM_021009.5_cdsid_NP_066289.2, NM_007178.3_cdsid_NP_009109.3, NM_005347.4_cdsid_NP_005338.1, NM_003333.3_cdsid_NP_003324.1, NM_018955.3_cdsid_NP_061828.1	NM_006221.3_cdsid_NP_006212.1, NM_015984.3_cdsid_NP_057068.1, NM_003400.3_cdsid_NP_003391.1, NM_021249.3_cdsid_NP_067072.3, NM_012201.5_cdsid_NP_036333.2, NM_005901.5_cdsid_NP_005892.1, NM_005861.2_cdsid_NP_005852.2, NM_005414.4_cdsid_NP_005405.2, NM_153232.3_cdsid_NP_694964.3, NM_002708.3_cdsid_NP_002699.1, NM_021003.4_cdsid_NP_066283.1
GO:0006413	translational initiation	P	0.030108	0.00166264	15	65	80	280	3258	over	NM_003952.2_cdsid_NP_003943.2, NM_003683.5_cdsid_NP_003674.1, NM_001416.3_cdsid_NP_001407.1, NM_004939.2_cdsid_NP_004930.1, NM_014740.3_cdsid_NP_055555.1, NM_004846.3_cdsid_NP_004837.1, NM_003161.3_cdsid_NP_003152.1, NM_003973.4_cdsid_NP_003964.3, NM_003757.2_cdsid_NP_003748.1, NM_001514.5_cdsid_NP_001505.1, NM_003333.3_cdsid_NP_003324.1, NM_001356.3_cdsid_NP_001347.3, NM_003753.3_cdsid_NP_003744…	NM_013234.2_cdsid_NP_037366.1, NM_001519.3_cdsid_NP_001510.2, NM_001017.2_cdsid_NP_001008.1, NM_001010.2_cdsid_NP_001001.2, NM_016093.2_cdsid_NP_057177.1, NM_001009.3_cdsid_NP_001000.2, NM_003908.3_cdsid_NP_003899.2, NM_003677.3_cdsid_NP_003668.2, NM_006893.2_cdsid_NP_008824.2, NM_000968.3_cdsid_NP_000959.2, NM_001025.4_cdsid_NP_001016.1, NM_004953.4_cdsid_NP_004944.3, NM_001099692.1_cdsid_NP_001…
GO:0000413	protein peptidyl-prolyl isomerization	P	0.0305543	0.00170865	5	7	12	290	3316	over	NM_006347.3_cdsid_NP_006338.1, NM_002013.3_cdsid_NP_002004.1, NM_006112.3_cdsid_NP_006103.1, NM_005729.3_cdsid_NP_005720.1, NM_015342.3_cdsid_NP_056157.1	NM_021131.4_cdsid_NP_066954.2, NM_006221.3_cdsid_NP_006212.1, NM_004792.2_cdsid_NP_004783.2, NM_012181.3_cdsid_NP_036313.3, NM_005038.2_cdsid_NP_005029.1, NM_022110.3_cdsid_NP_071393.2, NM_139126.3_cdsid_NP_624311.1
GO:0051384	response to glucocorticoid stimulus	P	0.0305543	0.00170865	5	7	12	290	3316	over	NM_001664.2_cdsid_NP_001655.1, NM_005612.4_cdsid_NP_005603.3, NM_003161.3_cdsid_NP_003152.1, NM_002957.4_cdsid_NP_002948.1, NM_002755.3_cdsid_NP_002746.1	NM_002128.4_cdsid_NP_002119.1, NM_003347.3_cdsid_NP_003338.1, NM_004322.3_cdsid_NP_004313.1, NM_001229.4_cdsid_NP_001220.2, NM_006888.4_cdsid_NP_008819.1, NM_000709.3_cdsid_NP_000700.1, NM_001105.4_cdsid_NP_001096.1
GO:0045727	positive regulation of translation	P	0.0311372	0.00174436	7	16	23	288	3307	over	NM_003952.2_cdsid_NP_003943.2, NM_001419.2_cdsid_NP_001410.2, NM_001664.2_cdsid_NP_001655.1, NM_014740.3_cdsid_NP_055555.1, NM_002745.4_cdsid_NP_002736.3, NM_003161.3_cdsid_NP_003152.1, NM_001356.3_cdsid_NP_001347.3	NM_032345.2_cdsid_NP_115721.1, NM_001212.3_cdsid_NP_001203.1, NM_001099692.1_cdsid_NP_001093162.1, NM_001040431.2_cdsid_NP_001035521.1, NM_023010.3_cdsid_NP_075386.1, NM_006559.2_cdsid_NP_006550.1, NM_006451.4_cdsid_NP_006442.2, NM_015920.3_cdsid_NP_057004.1, NM_001090.2_cdsid_NP_001081.1, NM_032311.4_cdsid_NP_115687.2, NM_003760.4_cdsid_NP_003751.2, NM_003907.2_cdsid_NP_003898.2, NM_001970.4_cds…
GO:2000113	negative regulation of cellular macromolecule biosynthetic process	P	0.0317854	0.00178384	35	226	261	260	3097	over	NM_006597.5_cdsid_NP_006588.1, NM_012300.2_cdsid_NP_036432.2, NM_005147.5_cdsid_NP_005138.3, NM_004236.3_cdsid_NP_004227.1, NM_020382.3_cdsid_NP_065115.3, NM_013263.4_cdsid_NP_037395.2, NM_003337.2_cdsid_NP_003328.1, NM_014740.3_cdsid_NP_055555.1, NM_005612.4_cdsid_NP_005603.3, NM_004846.3_cdsid_NP_004837.1, NM_021009.5_cdsid_NP_066289.2, NM_003404.4_cdsid_NP_003395.1, NM_016166.1_cdsid_NP_057250…	NM_012482.4_cdsid_NP_036614.1, NM_003168.2_cdsid_NP_003159.1, NM_032527.4_cdsid_NP_115916.3, NM_003297.3_cdsid_NP_003288.2, NM_006044.2_cdsid_NP_006035.2, NM_003864.3_cdsid_NP_003855.1, NM_002504.4_cdsid_NP_002495.2, NM_022037.2_cdsid_NP_071320.2, NM_019100.4_cdsid_NP_061973.1, NM_017721.4_cdsid_NP_060191.3, NM_014323.2_cdsid_NP_055138.2, NM_005859.4_cdsid_NP_005850.1, NM_015324.3_cdsid_NP_056139…
GO:0000226	microtubule cytoskeleton organization	P	0.0324174	0.00183226	13	52	65	282	3271	over	NM_032704.3_cdsid_NP_116093.1, NM_001664.2_cdsid_NP_001655.1, NM_000430.3_cdsid_NP_000421.1, NM_004725.3_cdsid_NP_004716.1, NM_003337.2_cdsid_NP_003328.1, NM_002720.1_cdsid_NP_002711.1, NM_178014.2_cdsid_NP_821133.1, NM_001893.4_cdsid_NP_001884.2, NM_000249.3_cdsid_NP_000240.1, NM_001791.3_cdsid_NP_001782.1, NM_006082.2_cdsid_NP_006073.2, NM_006325.3_cdsid_NP_006316.1, NM_002882.3_cdsid_NP_002873…	NM_006044.2_cdsid_NP_006035.2, NM_021131.4_cdsid_NP_066954.2, NM_004330.2_cdsid_NP_004321.2, NM_014171.4_cdsid_NP_054890.1, NM_006519.2_cdsid_NP_006510.1, NM_015374.2_cdsid_NP_056189.1, NM_001243777.1_cdsid_NP_001230706.1, NM_002938.4_cdsid_NP_002929.1, NM_032436.2_cdsid_NP_115812.1, NM_006400.4_cdsid_NP_006391.1, NM_032195.2_cdsid_NP_115571.2, NM_004930.4_cdsid_NP_004921.1, NM_016038.2_cdsid_NP_…
GO:0051052	regulation of DNA metabolic process	P	0.0324174	0.00183226	13	52	65	282	3271	over	NM_003337.2_cdsid_NP_003328.1, NM_017670.2_cdsid_NP_060140.2, NM_002720.1_cdsid_NP_002711.1, NM_000249.3_cdsid_NP_000240.1, NM_001791.3_cdsid_NP_001782.1, NM_025235.3_cdsid_NP_079511.1, NM_001261.3_cdsid_NP_001252.1, NM_021988.5_cdsid_NP_068823.2, NM_002264.3_cdsid_NP_002255.3, NM_014377.1_cdsid_NP_055192.1, NM_003348.3_cdsid_NP_003339.1, NM_012341.2_cdsid_NP_036473.2, NM_000268.3_cdsid_NP_000259…	NM_002485.4_cdsid_NP_002476.2, NM_199203.2_cdsid_NP_954673.1, NM_015045.2_cdsid_NP_055860.1, NM_004507.3_cdsid_NP_004498.1, NM_002873.1_cdsid_NP_002864.1, NM_000179.2_cdsid_NP_000170.1, NM_004656.3_cdsid_NP_004647.1, NM_002311.4_cdsid_NP_002302.2, NM_030571.3_cdsid_NP_085048.1, NM_007111.4_cdsid_NP_009042.1, NM_024928.4_cdsid_NP_079204.2, NM_004238.2_cdsid_NP_004229.1, NM_030768.2_cdsid_NP_110395…
GO:0070841	inclusion body assembly	P	0.0352052	0.00201795	3	1	4	292	3322	over	NM_002805.5_cdsid_NP_002796.4, NM_002806.3_cdsid_NP_002797.3, NM_007126.3_cdsid_NP_009057.1	NM_006044.2_cdsid_NP_006035.2
GO:0051172	negative regulation of nitrogen compound metabolic process	P	0.03764	0.00218007	35	229	264	260	3094	over	NM_006597.5_cdsid_NP_006588.1, NM_012300.2_cdsid_NP_036432.2, NM_005147.5_cdsid_NP_005138.3, NM_004236.3_cdsid_NP_004227.1, NM_020382.3_cdsid_NP_065115.3, NM_013263.4_cdsid_NP_037395.2, NM_003337.2_cdsid_NP_003328.1, NM_017670.2_cdsid_NP_060140.2, NM_005612.4_cdsid_NP_005603.3, NM_000249.3_cdsid_NP_000240.1, NM_021009.5_cdsid_NP_066289.2, NM_003404.4_cdsid_NP_003395.1, NM_016166.1_cdsid_NP_057250…	NM_012482.4_cdsid_NP_036614.1, NM_003168.2_cdsid_NP_003159.1, NM_032527.4_cdsid_NP_115916.3, NM_001017.2_cdsid_NP_001008.1, NM_003297.3_cdsid_NP_003288.2, NM_006044.2_cdsid_NP_006035.2, NM_003864.3_cdsid_NP_003855.1, NM_002504.4_cdsid_NP_002495.2, NM_019100.4_cdsid_NP_061973.1, NM_017721.4_cdsid_NP_060191.3, NM_014323.2_cdsid_NP_055138.2, NM_005859.4_cdsid_NP_005850.1, NM_015324.3_cdsid_NP_056139…
GO:0051258	protein polymerization	P	0.039264	0.00229373	7	17	24	288	3306	over	NM_001663.3_cdsid_NP_001654.1, NM_004087.2_cdsid_NP_004078.2, NM_032704.3_cdsid_NP_116093.1, NM_001664.2_cdsid_NP_001655.1, NM_178014.2_cdsid_NP_821133.1, NM_002906.3_cdsid_NP_002897.1, NM_006082.2_cdsid_NP_006073.2	NM_006136.2_cdsid_NP_006127.1, NM_030978.1_cdsid_NP_112240.1, NM_004874.3_cdsid_NP_004865.1, NM_017929.5_cdsid_NP_060399.1, NM_004930.4_cdsid_NP_004921.1, NM_005690.4_cdsid_NP_005681.2, NM_006153.4_cdsid_NP_006144.1, NM_014751.5_cdsid_NP_055566.3, NM_022372.4_cdsid_NP_071767.3, NM_002750.3_cdsid_NP_002741.1, NM_005022.3_cdsid_NP_005013.1, NM_001193612.1_cdsid_NP_001180541.1, NM_021242.5_cdsid_NP_…
GO:0050852	T cell receptor signaling pathway	P	0.039264	0.00229373	7	17	24	288	3306	over	NM_002577.4_cdsid_NP_002568.2, NM_002745.4_cdsid_NP_002736.3, NM_021009.5_cdsid_NP_066289.2, NM_021988.5_cdsid_NP_068823.2, NM_003333.3_cdsid_NP_003324.1, NM_018955.3_cdsid_NP_061828.1, NM_003348.3_cdsid_NP_003339.1	NM_199203.2_cdsid_NP_954673.1, NM_000021.3_cdsid_NP_000012.1, NM_181504.3_cdsid_NP_852556.2, NM_001278.3_cdsid_NP_001269.3, NM_017999.4_cdsid_NP_060469.4, NM_003188.3_cdsid_NP_003179.1, NM_004620.3_cdsid_NP_004611.1, NM_006153.4_cdsid_NP_006144.1, NM_000314.4_cdsid_NP_000305.3, NM_001012989.2_cdsid_NP_001013007.1, NM_000447.2_cdsid_NP_000438.2, NM_021975.3_cdsid_NP_068810.3, NM_006219.2_cdsid_NP_…
GO:0042345	regulation of NF-kappaB import into nucleus	P	0.039545	0.00232903	4	4	8	291	3319	over	NM_012300.2_cdsid_NP_036432.2, NM_001664.2_cdsid_NP_001655.1, NM_002574.3_cdsid_NP_002565.1, NM_002814.3_cdsid_NP_002805.1	NM_007051.2_cdsid_NP_008982.1, NM_002706.4_cdsid_NP_002697.1, NM_021003.4_cdsid_NP_066283.1, NM_006462.4_cdsid_NP_006453.1
GO:0051090	regulation of sequence-specific DNA binding transcription factor activity	P	0.0409999	0.00244018	13	54	67	282	3269	over	NM_005147.5_cdsid_NP_005138.3, NM_005163.2_cdsid_NP_005154.2, NM_002745.4_cdsid_NP_002736.3, NM_021009.5_cdsid_NP_066289.2, NM_003345.4_cdsid_NP_003336.1, NM_002757.3_cdsid_NP_002748.1, NM_021988.5_cdsid_NP_068823.2, NM_002752.4_cdsid_NP_002743.3, NM_003333.3_cdsid_NP_003324.1, NM_018955.3_cdsid_NP_061828.1, NM_003348.3_cdsid_NP_003339.1, NM_002814.3_cdsid_NP_002805.1, NM_002791.2_cdsid_NP_002782…	NM_203495.2_cdsid_NP_987091.1, NM_181715.2_cdsid_NP_859066.1, NM_003487.3_cdsid_NP_003478.1, NM_199203.2_cdsid_NP_954673.1, NM_006024.6_cdsid_NP_006015.4, NM_006341.3_cdsid_NP_006332.3, NM_005644.3_cdsid_NP_005635.1, NM_022453.2_cdsid_NP_071898.2, NM_015323.4_cdsid_NP_056138.1, NM_015269.2_cdsid_NP_056084.1, NM_001880.3_cdsid_NP_001871.2, NM_015399.3_cdsid_NP_056214.1, NM_178812.3_cdsid_NP_848927…
GO:0023061	signal release	P	0.0440343	0.00265595	8	23	31	287	3300	over	NM_006597.5_cdsid_NP_006588.1, NM_025219.2_cdsid_NP_079495.1, NM_005612.4_cdsid_NP_005603.3, NM_015356.4_cdsid_NP_056171.3, NM_002884.2_cdsid_NP_002875.1, NM_016322.3_cdsid_NP_057406.2, NM_004836.5_cdsid_NP_004827.4, NM_006201.4_cdsid_NP_006192.1	NM_000021.3_cdsid_NP_000012.1, NM_014300.3_cdsid_NP_055115.1, NM_012437.5_cdsid_NP_036569.1, NM_002834.3_cdsid_NP_002825.3, NM_018976.4_cdsid_NP_061849.2, NM_004604.4_cdsid_NP_004595.2, NM_021194.2_cdsid_NP_067017.2, NM_004322.3_cdsid_NP_004313.1, NM_014041.3_cdsid_NP_054760.3, NM_002813.5_cdsid_NP_002804.2, NM_002734.4_cdsid_NP_002725.1, NM_021928.3_cdsid_NP_068747.1, NM_004242.3_cdsid_NP_004233…
GO:0042326	negative regulation of phosphorylation	P	0.0446915	0.00270898	10	35	45	285	3288	over	NM_002577.4_cdsid_NP_002568.2, NM_005147.5_cdsid_NP_005138.3, NM_018981.2_cdsid_NP_061854.1, NM_003337.2_cdsid_NP_003328.1, NM_005163.2_cdsid_NP_005154.2, NM_005934.3_cdsid_NP_005925.2, NM_005729.3_cdsid_NP_005720.1, NM_030640.2_cdsid_NP_085143.1, NM_003884.4_cdsid_NP_003875.3, NM_000268.3_cdsid_NP_000259.1	NM_032527.4_cdsid_NP_115916.3, NM_012346.4_cdsid_NP_036478.2, NM_000021.3_cdsid_NP_000012.1, NM_000157.3_cdsid_NP_000148.2, NM_175918.3_cdsid_NP_787114.2, NM_032375.5_cdsid_NP_115751.3, NM_000116.3_cdsid_NP_000107.1, NM_000543.4_cdsid_NP_000534.3, NM_016082.4_cdsid_NP_057166.4, NM_024653.3_cdsid_NP_078929.1, NM_020185.3_cdsid_NP_064570.1, NM_015525.2_cdsid_NP_056340.2, NM_006153.4_cdsid_NP_006144…
GO:0044087	regulation of cellular component biogenesis	P	0.0461357	0.00280113	13	55	68	282	3268	over	NM_001663.3_cdsid_NP_001654.1, NM_004087.2_cdsid_NP_004078.2, NM_005402.3_cdsid_NP_005393.2, NM_001664.2_cdsid_NP_001655.1, NM_002906.3_cdsid_NP_002897.1, NM_005612.4_cdsid_NP_005603.3, NM_001791.3_cdsid_NP_001782.1, NM_002805.5_cdsid_NP_002796.4, NM_002806.3_cdsid_NP_002797.3, NM_001356.3_cdsid_NP_001347.3, NM_000268.3_cdsid_NP_000259.1, NM_006251.5_cdsid_NP_006242.5, NM_007126.3_cdsid_NP_009057…	NM_006044.2_cdsid_NP_006035.2, NM_016009.4_cdsid_NP_057093.1, NM_006136.2_cdsid_NP_006127.1, NM_002128.4_cdsid_NP_002119.1, NM_001165946.1_cdsid_NP_001159418.1, NM_030978.1_cdsid_NP_112240.1, NM_005334.2_cdsid_NP_005325.2, NM_004874.3_cdsid_NP_004865.1, NM_002938.4_cdsid_NP_002929.1, NM_007051.2_cdsid_NP_008982.1, NM_004930.4_cdsid_NP_004921.1, NM_005587.2_cdsid_NP_005578.2, NM_003350.2_cdsid_NP_…
GO:0007281	germ cell development	P	0.0487163	0.00296754	7	18	25	288	3305	over	NM_000430.3_cdsid_NP_000421.1, NM_003337.2_cdsid_NP_003328.1, NM_005163.2_cdsid_NP_005154.2, NM_005903.5_cdsid_NP_005894.3, NM_003161.3_cdsid_NP_003152.1, NM_006325.3_cdsid_NP_006316.1, NM_003252.3_cdsid_NP_003243.1	NM_006560.3_cdsid_NP_006551.1, NM_018848.3_cdsid_NP_061336.1, NM_001243777.1_cdsid_NP_001230706.1, NM_014423.3_cdsid_NP_055238.1, NM_014923.4_cdsid_NP_055738.3, NM_033513.2_cdsid_NP_277048.2, NM_001983.3_cdsid_NP_001974.1, NM_007114.2_cdsid_NP_009045.2, NM_001904.3_cdsid_NP_001895.1, NM_000108.3_cdsid_NP_000099.2, NM_001252678.1_cdsid_NP_001239607.1, NM_001105.4_cdsid_NP_001096.1, NM_001191.2_cds…
GO:0031056	regulation of histone modification	P	0.0487163	0.00296754	7	18	25	288	3305	over	NM_013263.4_cdsid_NP_037395.2, NM_003337.2_cdsid_NP_003328.1, NM_017670.2_cdsid_NP_060140.2, NM_001261.3_cdsid_NP_001252.1, NM_025234.1_cdsid_NP_079510.1, NM_003348.3_cdsid_NP_003339.1, NM_006565.3_cdsid_NP_006556.1	NM_145693.2_cdsid_NP_663731.1, NM_012245.2_cdsid_NP_036377.1, NM_006354.3_cdsid_NP_006345.1, NM_003797.3_cdsid_NP_003788.2, NM_004238.2_cdsid_NP_004229.1, NM_015658.3_cdsid_NP_056473.2, NM_138300.3_cdsid_NP_612157.1, NM_003011.3_cdsid_NP_003002.2, NM_000244.3_cdsid_NP_000235.2, NM_002750.3_cdsid_NP_002741.1, NM_144606.5_cdsid_NP_653207.1, NM_001012989.2_cdsid_NP_001013007.1, NM_006311.3_cdsid_NP_…
GO:0035637	multicellular organismal signaling	P	0.0488666	0.00298157	16	77	93	279	3246	over	NM_006597.5_cdsid_NP_006588.1, NM_004087.2_cdsid_NP_004078.2, NM_032810.2_cdsid_NP_116199.2, NM_025219.2_cdsid_NP_079495.1, NM_000430.3_cdsid_NP_000421.1, NM_005163.2_cdsid_NP_005154.2, NM_002745.4_cdsid_NP_002736.3, NM_001791.3_cdsid_NP_001782.1, NM_015356.4_cdsid_NP_056171.3, NM_016322.3_cdsid_NP_057406.2, NM_001005404.3_cdsid_NP_001005404.1, NM_002957.4_cdsid_NP_002948.1, NM_006761.4_cdsid_NP_…	NM_005662.6_cdsid_NP_005653.3, NM_012407.3_cdsid_NP_036539.1, NM_014236.3_cdsid_NP_055051.1, NM_013366.3_cdsid_NP_037498.1, NM_031480.2_cdsid_NP_113668.2, NM_212550.3_cdsid_NP_997715.1, NM_001199058.1_cdsid_NP_001185987.1, NM_000021.3_cdsid_NP_000012.1, NM_012305.3_cdsid_NP_036437.1, NM_012437.5_cdsid_NP_036569.1, NM_005273.3_cdsid_NP_005264.2, NM_000454.4_cdsid_NP_000445.1, NM_002027.2_cdsid_NP_…
GO:0042059	negative regulation of epidermal growth factor receptor signaling pathway	P	0.0496485	0.00304446	6	13	19	289	3310	over	NM_004712.4_cdsid_NP_004703.1, NM_021009.5_cdsid_NP_066289.2, NM_001791.3_cdsid_NP_001782.1, NM_004637.5_cdsid_NP_004628.4, NM_003333.3_cdsid_NP_003324.1, NM_018955.3_cdsid_NP_061828.1	NM_032527.4_cdsid_NP_115916.3, NM_012346.4_cdsid_NP_036478.2, NM_000021.3_cdsid_NP_000012.1, NM_012305.3_cdsid_NP_036437.1, NM_001833.3_cdsid_NP_001824.1, NM_005843.4_cdsid_NP_005834.4, NM_004069.3_cdsid_NP_004060.2, NM_003473.3_cdsid_NP_003464.1, NM_021249.3_cdsid_NP_067072.3, NM_013333.3_cdsid_NP_037465.2, NM_004068.3_cdsid_NP_004059.2, NM_080867.2_cdsid_NP_543143.1, NM_014203.2_cdsid_NP_055018…
GO:0005654	nucleoplasm	C	6.42016e-07	1.41687e-08	86	516	602	209	2807	over	NM_001324.2_cdsid_NP_001315.1, NM_003952.2_cdsid_NP_003943.2, NM_002786.3_cdsid_NP_002777.1, NM_002794.4_cdsid_NP_002785.1, NM_003016.4_cdsid_NP_003007.2, NM_003339.2_cdsid_NP_003330.1, NM_002710.3_cdsid_NP_002701.1, NM_001419.2_cdsid_NP_001410.2, NM_001273.2_cdsid_NP_001264.2, NM_002789.4_cdsid_NP_002780.1, NM_006742.2_cdsid_NP_006733.1, NM_014409.3_cdsid_NP_055224.1, NM_004939.2_cdsid_NP_004930…	NM_014014.4_cdsid_NP_054733.2, NM_005778.3_cdsid_NP_005769.1, NM_203290.2_cdsid_NP_976035.1, NM_001519.3_cdsid_NP_001510.2, NM_005645.3_cdsid_NP_005636.1, NM_003168.2_cdsid_NP_003159.1, NM_052877.4_cdsid_NP_443109.2, NM_004906.4_cdsid_NP_004897.2, NM_003297.3_cdsid_NP_003288.2, NM_012087.3_cdsid_NP_036219.2, NM_153029.3_cdsid_NP_694574.3, NM_020536.4_cdsid_NP_065397.3, NM_006044.2_cdsid_NP_006035…
GO:0005832	chaperonin-containing T-complex	C	9.72404e-07	2.24311e-08	7	0	7	288	3323	over	NM_006430.3_cdsid_NP_006421.2, NM_006429.3_cdsid_NP_006420.1, NM_001762.3_cdsid_NP_001753.1, NM_012073.3_cdsid_NP_036205.1, NM_005998.4_cdsid_NP_005989.3, NM_006585.3_cdsid_NP_006576.2, NM_030752.2_cdsid_NP_110379.2
GO:0019773	proteasome core complex, alpha-subunit complex	C	9.72404e-07	2.24311e-08	7	0	7	288	3323	over	NM_002786.3_cdsid_NP_002777.1, NM_002789.4_cdsid_NP_002780.1, NM_002787.4_cdsid_NP_002778.1, NM_002792.3_cdsid_NP_002783.1, NM_002790.3_cdsid_NP_002781.2, NM_002788.3_cdsid_NP_002779.1, NM_002791.2_cdsid_NP_002782.1
GO:0002199	zona pellucida receptor complex	C	9.72404e-07	2.24311e-08	7	0	7	288	3323	over	NM_006430.3_cdsid_NP_006421.2, NM_006429.3_cdsid_NP_006420.1, NM_001762.3_cdsid_NP_001753.1, NM_012073.3_cdsid_NP_036205.1, NM_005998.4_cdsid_NP_005989.3, NM_006585.3_cdsid_NP_006576.2, NM_030752.2_cdsid_NP_110379.2
GO:0042470	melanosome	C	3.57891e-05	1.05073e-06	13	21	34	282	3302	over	NM_006597.5_cdsid_NP_006588.1, NM_006430.3_cdsid_NP_006421.2, NM_025219.2_cdsid_NP_079495.1, NM_000687.2_cdsid_NP_000678.1, NM_002865.2_cdsid_NP_002856.1, NM_002574.3_cdsid_NP_002565.1, NM_003404.4_cdsid_NP_003395.1, NM_004637.5_cdsid_NP_004628.4, NM_004583.3_cdsid_NP_004574.2, NM_005347.4_cdsid_NP_005338.1, NM_006325.3_cdsid_NP_006316.1, NM_006761.4_cdsid_NP_006752.1, NM_001219.4_cdsid_NP_001210…	NM_005803.2_cdsid_NP_005794.1, NM_004892.5_cdsid_NP_004883.3, NM_001728.3_cdsid_NP_001719.2, NM_198334.2_cdsid_NP_938148.1, NM_004099.5_cdsid_NP_004090.4, NM_013374.5_cdsid_NP_037506.2, NM_005561.3_cdsid_NP_005552.3, NM_002868.3_cdsid_NP_002859.1, NM_002950.3_cdsid_NP_002941.1, NM_018126.2_cdsid_NP_060596.2, NM_001746.3_cdsid_NP_001737.1, NM_006827.5_cdsid_NP_006818.3, NM_004859.3_cdsid_NP_004850…
GO:0005886	plasma membrane	C	0.00100908	3.87954e-05	58	372	430	237	2951	over	NM_002577.4_cdsid_NP_002568.2, NM_006597.5_cdsid_NP_006588.1, NM_001663.3_cdsid_NP_001654.1, NM_004087.2_cdsid_NP_004078.2, NM_001686.3_cdsid_NP_001677.2, NM_005402.3_cdsid_NP_005393.2, NM_005147.5_cdsid_NP_005138.3, NM_002827.3_cdsid_NP_002818.1, NM_032810.2_cdsid_NP_116199.2, NM_001664.2_cdsid_NP_001655.1, NM_025219.2_cdsid_NP_079495.1, NM_015457.2_cdsid_NP_056272.2, NM_006742.2_cdsid_NP_006733…	NM_000629.2_cdsid_NP_000620.2, NM_000195.3_cdsid_NP_000186.2, NM_031922.3_cdsid_NP_114128.3, NM_006044.2_cdsid_NP_006035.2, NM_005882.3_cdsid_NP_005873.2, NM_003031.3_cdsid_NP_003022.3, NM_006319.3_cdsid_NP_006310.1, NM_018412.3_cdsid_NP_060882.2, NM_001042371.2_cdsid_NP_001035830.1, NM_024834.3_cdsid_NP_079110.1, NM_012407.3_cdsid_NP_036539.1, NM_007106.3_cdsid_NP_009037.1, NM_017849.3_cdsid_NP_…
GO:0005874	microtubule	C	0.00107684	4.16154e-05	16	49	65	279	3274	over	NM_004087.2_cdsid_NP_004078.2, NM_006430.3_cdsid_NP_006421.2, NM_032704.3_cdsid_NP_116093.1, NM_014268.3_cdsid_NP_055083.1, NM_000430.3_cdsid_NP_000421.1, NM_006429.3_cdsid_NP_006420.1, NM_178014.2_cdsid_NP_821133.1, NM_001762.3_cdsid_NP_001753.1, NM_030662.3_cdsid_NP_109587.1, NM_001893.4_cdsid_NP_001884.2, NM_012073.3_cdsid_NP_036205.1, NM_006082.2_cdsid_NP_006073.2, NM_005998.4_cdsid_NP_005989…	NM_006044.2_cdsid_NP_006035.2, NM_145043.2_cdsid_NP_659480.1, NM_003192.2_cdsid_NP_003183.1, NM_017727.4_cdsid_NP_060197.4, NM_006519.2_cdsid_NP_006510.1, NM_001256.3_cdsid_NP_001247.3, NM_001243777.1_cdsid_NP_001230706.1, NM_003574.5_cdsid_NP_003565.4, NM_006400.4_cdsid_NP_006391.1, NM_017929.5_cdsid_NP_060399.1, NM_003502.3_cdsid_NP_003493.1, NM_006420.2_cdsid_NP_006411.2, NM_006600.3_cdsid_NP_…
GO:0030139	endocytic vesicle	C	0.00329407	0.000143092	11	27	38	284	3296	over	NM_001663.3_cdsid_NP_001654.1, NM_005402.3_cdsid_NP_005393.2, NM_004218.3_cdsid_NP_004209.2, NM_016131.4_cdsid_NP_057215.3, NM_021009.5_cdsid_NP_066289.2, NM_004998.3_cdsid_NP_004989.2, NM_016322.3_cdsid_NP_057406.2, NM_004637.5_cdsid_NP_004628.4, NM_004583.3_cdsid_NP_004574.2, NM_003333.3_cdsid_NP_003324.1, NM_018955.3_cdsid_NP_061828.1	NM_012407.3_cdsid_NP_036539.1, NM_012305.3_cdsid_NP_036437.1, NM_012463.3_cdsid_NP_036595.2, NM_001833.3_cdsid_NP_001824.1, NM_004069.3_cdsid_NP_004060.2, NM_004475.2_cdsid_NP_004466.2, NM_004047.3_cdsid_NP_004038.1, NM_020673.2_cdsid_NP_065724.1, NM_002868.3_cdsid_NP_002859.1, NM_003945.3_cdsid_NP_003936.1, NM_014751.5_cdsid_NP_055566.3, NM_005716.3_cdsid_NP_005707.1, NM_004663.4_cdsid_NP_004654…
GO:0033267	axon part	C	0.00714465	0.000333902	5	4	9	290	3319	over	NM_004087.2_cdsid_NP_004078.2, NM_000430.3_cdsid_NP_000421.1, NM_002745.4_cdsid_NP_002736.3, NM_002755.3_cdsid_NP_002746.1, NM_006761.4_cdsid_NP_006752.1	NM_003938.6_cdsid_NP_003929.4, NM_002750.3_cdsid_NP_002741.1, NM_004393.5_cdsid_NP_004384.4, NM_004691.4_cdsid_NP_004682.2
GO:0005912	adherens junction	C	0.00915739	0.000434368	9	21	30	286	3302	over	NM_004087.2_cdsid_NP_004078.2, NM_002745.4_cdsid_NP_002736.3, NM_002906.3_cdsid_NP_002897.1, NM_030662.3_cdsid_NP_109587.1, NM_001791.3_cdsid_NP_001782.1, NM_015356.4_cdsid_NP_056171.3, NM_004998.3_cdsid_NP_004989.2, NM_002755.3_cdsid_NP_002746.1, NM_000268.3_cdsid_NP_000259.1	NM_001085458.1_cdsid_NP_001078927.1, NM_006107.3_cdsid_NP_006098.2, NM_133476.4_cdsid_NP_597733.2, NM_004215.4_cdsid_NP_004206.1, NM_022457.5_cdsid_NP_071902.2, NM_021222.1_cdsid_NP_067045.1, NM_012138.3_cdsid_NP_036270.1, NM_001904.3_cdsid_NP_001895.1, NM_001018136.2_cdsid_NP_001018146.1, NM_014641.2_cdsid_NP_055456.2, NM_004393.5_cdsid_NP_004384.4, NM_017599.3_cdsid_NP_060069.3, NM_001007068.1_…
GO:0031428	box C/D snoRNP complex	C	0.0109082	0.000537021	3	0	3	292	3323	over	NM_006392.3_cdsid_NP_006383.2, NM_005008.3_cdsid_NP_004999.1, NM_015934.3_cdsid_NP_057018.1
GO:0022624	proteasome accessory complex	C	0.0132802	0.000682975	7	13	20	288	3310	over	NM_002815.3_cdsid_NP_002806.2, NM_006503.3_cdsid_NP_006494.1, NM_002805.5_cdsid_NP_002796.4, NM_002806.3_cdsid_NP_002797.3, NM_002804.4_cdsid_NP_002795.2, NM_002814.3_cdsid_NP_002805.1, NM_002803.3_cdsid_NP_002794.1	NM_002808.4_cdsid_NP_002799.3, NM_005805.5_cdsid_NP_005796.1, NM_005789.3_cdsid_NP_005780.2, NM_002811.4_cdsid_NP_002802.2, NM_002813.5_cdsid_NP_002804.2, NM_002817.3_cdsid_NP_002808.3, NM_005047.3_cdsid_NP_005038.1, NM_002807.3_cdsid_NP_002798.2, NM_006263.3_cdsid_NP_006254.1, NM_002810.2_cdsid_NP_002801.1, NM_002809.3_cdsid_NP_002800.2, NM_002816.3_cdsid_NP_002807.1, NM_002812.4_cdsid_NP_002803…
GO:0030496	midbody	C	0.0240802	0.00129851	8	20	28	287	3303	over	NM_005402.3_cdsid_NP_005393.2, NM_002710.3_cdsid_NP_002701.1, NM_001664.2_cdsid_NP_001655.1, NM_002906.3_cdsid_NP_002897.1, NM_005783.3_cdsid_NP_005774.2, NM_001791.3_cdsid_NP_001782.1, NM_005347.4_cdsid_NP_005338.1, NM_013245.2_cdsid_NP_037377.1	NM_014169.3_cdsid_NP_054888.2, NM_004450.2_cdsid_NP_004441.1, NM_005802.4_cdsid_NP_005793.2, NM_006221.3_cdsid_NP_006212.1, NM_001085458.1_cdsid_NP_001078927.1, NM_138798.1_cdsid_NP_620153.1, NM_176812.4_cdsid_NP_789782.1, NM_002647.2_cdsid_NP_002638.2, NM_018184.2_cdsid_NP_060654.1, NM_007234.4_cdsid_NP_009165.1, NM_152734.3_cdsid_NP_689947.2, NM_001271420.1_cdsid_NP_001258349.1, NM_138701.3_cds…
GO:0005681	spliceosomal complex	C	0.0271265	0.00147903	19	93	112	276	3230	over	NM_006597.5_cdsid_NP_006588.1, NM_003016.4_cdsid_NP_003007.2, NM_014740.3_cdsid_NP_055555.1, NM_016222.2_cdsid_NP_057306.2, NM_014003.3_cdsid_NP_054722.2, NM_004818.2_cdsid_NP_004809.2, NM_006347.3_cdsid_NP_006338.1, NM_004941.1_cdsid_NP_004932.1, NM_004640.6_cdsid_NP_004631.1, NM_002669.3_cdsid_NP_002660.1, NM_007178.3_cdsid_NP_009109.3, NM_001253.3_cdsid_NP_001244.1, NM_004814.2_cdsid_NP_004805…	NM_014014.4_cdsid_NP_054733.2, NM_005778.3_cdsid_NP_005769.1, NM_152551.3_cdsid_NP_689764.3, NM_006938.2_cdsid_NP_008869.1, NM_022719.2_cdsid_NP_073210.1, NM_018077.2_cdsid_NP_060547.2, NM_002140.3_cdsid_NP_002131.2, NM_004500.3_cdsid_NP_004491.2, NM_007080.2_cdsid_NP_009011.1, NM_004247.3_cdsid_NP_004238.3, NM_012245.2_cdsid_NP_036377.1, NM_032758.3_cdsid_NP_116147.1, NM_012469.3_cdsid_NP_036601…
GO:0032154	cleavage furrow	C	0.0305543	0.00170865	5	7	12	290	3316	over	NM_005402.3_cdsid_NP_005393.2, NM_002710.3_cdsid_NP_002701.1, NM_001664.2_cdsid_NP_001655.1, NM_002906.3_cdsid_NP_002897.1, NM_000268.3_cdsid_NP_000259.1	NM_014999.2_cdsid_NP_055814.1, NM_007234.4_cdsid_NP_009165.1, NM_006463.4_cdsid_NP_006454.1, NM_004040.2_cdsid_NP_004031.1, NM_000244.3_cdsid_NP_000235.2, NM_004663.4_cdsid_NP_004654.1, NM_002211.3_cdsid_NP_002202.2
GO:0044427	chromosomal part	C	0.0323817	0.00182054	25	142	167	270	3181	over	NM_002710.3_cdsid_NP_002701.1, NM_003336.3_cdsid_NP_003327.2, NM_000430.3_cdsid_NP_000421.1, NM_004725.3_cdsid_NP_004716.1, NM_012412.4_cdsid_NP_036544.1, NM_003337.2_cdsid_NP_003328.1, NM_001892.5_cdsid_NP_001883.4, NM_007370.5_cdsid_NP_031396.1, NM_002574.3_cdsid_NP_002565.1, NM_000249.3_cdsid_NP_000240.1, NM_001256686.1_cdsid_NP_001243615.1, NM_025235.3_cdsid_NP_079511.1, NM_001009552.1_cdsid_…	NM_002106.3_cdsid_NP_002097.1, NM_173618.1_cdsid_NP_775889.1, NM_001199661.1_cdsid_NP_001186590.1, NM_003925.2_cdsid_NP_003916.1, NM_019100.4_cdsid_NP_061973.1, NM_002485.4_cdsid_NP_002476.2, NM_005859.4_cdsid_NP_005850.1, NM_020307.2_cdsid_NP_064703.1, NM_016111.3_cdsid_NP_057195.2, NM_015324.3_cdsid_NP_056139.1, NM_015045.2_cdsid_NP_055860.1, NM_004507.3_cdsid_NP_004498.1, NM_002140.3_cdsid_NP_…
GO:0005815	microtubule organizing center	C	0.039545	0.00232989	20	105	125	275	3218	over	NM_005735.3_cdsid_NP_005726.1, NM_012300.2_cdsid_NP_036432.2, NM_006430.3_cdsid_NP_006421.2, NM_002786.3_cdsid_NP_002777.1, NM_001273.2_cdsid_NP_001264.2, NM_000430.3_cdsid_NP_000421.1, NM_006742.2_cdsid_NP_006733.1, NM_001892.5_cdsid_NP_001883.4, NM_002720.1_cdsid_NP_002711.1, NM_002745.4_cdsid_NP_002736.3, NM_001893.4_cdsid_NP_001884.2, NM_012073.3_cdsid_NP_036205.1, NM_005783.3_cdsid_NP_005774…	NM_017721.4_cdsid_NP_060191.3, NM_015994.3_cdsid_NP_057078.1, NM_003731.2_cdsid_NP_003722.2, NM_004330.2_cdsid_NP_004321.2, NM_000021.3_cdsid_NP_000012.1, NM_006642.3_cdsid_NP_006633.1, NM_005803.2_cdsid_NP_005794.1, NM_032373.4_cdsid_NP_115749.2, NM_004656.3_cdsid_NP_004647.1, NM_016324.3_cdsid_NP_057408.2, NM_018848.3_cdsid_NP_061336.1, NM_001256.3_cdsid_NP_001247.3, NM_005802.4_cdsid_NP_005793…
*ordered by category and significance, after FDR correction. Terms that were also reported in Table 5 are shown in bold.
